# Supplementary material for: Genetically determined gut microbiota associates with pulmonary arterial hypertension: a Mendelian randomization study
Source: BMC Pulm Med. 2024 May 14;24:235. doi: 10.1186/s12890-024-02877-2 (PMC11094871; doi:10.1186/s12890-024-02877-2)
Supplement: Supplementary file 1 — Additional file 1. [file 12890_2024_2877_MOESM1_ESM.xlsx]

## Sheet: Table descripition
Tables	Description
Table S1	Detailed information for SNP seletion after harmonization and clump of gut microbiota on PAH
Table S2	The main results of Mendelian randomization analysis between gut microbiota with PAH
Table S3	Mendelian randomization analysis on the causal effect between gut microbiota and PAH
Table S4	Sensitivity analysis results of causal effective taxa on PAH

## Sheet: Table_S1
	Table S1. Detailed information for SNP seletion after harmonization and clump of gut microbiota on PAH
No.	Exposure	Outcome	SNP	Effect_allele	Other_allele	beta	Eaf	Remove	Se	P value	Samplesize_exposure	Samplesize_outcome	MAF	F
1	class.Actinobacteria.id.419	PAH	rs11655079	T	C	-0.0560674	0.2495	FALSE	0.0124286	5.93e-06	16309	11773	0.2495	20.3482
2	class.Actinobacteria.id.419	PAH	rs11745923	G	T	0.0563759	0.3966	FALSE	0.0115529	1.58e-06	16312	11773	0.3966	23.8095
3	class.Actinobacteria.id.419	PAH	rs12049045	A	G	0.0510452	0.3817	FALSE	0.0114325	8.63e-06	16311	11773	0.3817	19.9331
4	class.Actinobacteria.id.419	PAH	rs134366	G	A	0.111877	0.05964	FALSE	0.023501	1.5e-06	14302	11773	0.05964	22.6593
5	class.Actinobacteria.id.419	PAH	rs1376754	G	A	0.0509242	0.4702	FALSE	0.0112503	6.71e-06	16182	11773	0.4702	20.4864
6	class.Actinobacteria.id.419	PAH	rs1515761	T	C	0.0762317	0.1332	FALSE	0.0169884	4.96e-06	15525	11773	0.1332	20.1331
7	class.Actinobacteria.id.419	PAH	rs182549	C	T	0.111489	0.4911	FALSE	0.012066	3.79e-20	16313	5880	0.4911	85.3667
8	class.Actinobacteria.id.419	PAH	rs4945008	A	G	0.0540741	0.3002	FALSE	0.0121393	5.39e-06	16313	11773	0.3002	19.8397
9	class.Actinobacteria.id.419	PAH	rs6660520	A	G	0.0711483	0.2147	FALSE	0.0134495	1.11e-07	16308	11773	0.2147	27.9808
10	class.Actinobacteria.id.419	PAH	rs72767435	T	C	-0.126352	0.06759	FALSE	0.0273626	2.57e-06	12898	11773	0.06759	21.3198
11	class.Actinobacteria.id.419	PAH	rs7322849	T	C	0.0944467	0.09642	FALSE	0.0192976	6.21e-07	16313	11773	0.09642	23.9504
12	class.Actinobacteria.id.419	PAH	rs80083040	T	G	0.155784	0.05169	FALSE	0.0348017	8.62e-06	8003	11773	0.05169	20.0325
13	class.Actinobacteria.id.419	PAH	rs8047955	A	G	0.0575816	0.3519	FALSE	0.0116762	8.34e-07	16306	11773	0.3519	24.317
14	class.Actinobacteria.id.419	PAH	rs857444	C	T	0.0509553	0.3608	FALSE	0.011539	8.92e-06	16312	11773	0.3608	19.4978
15	class.Actinobacteria.id.419	PAH	rs961091	G	A	0.0501255	0.4334	FALSE	0.011255	8.68e-06	16311	11773	0.4334	19.8324
16	class.Alphaproteobacteria.id.2379	PAH	rs140912403	C	T	-0.160677	0.06461	FALSE	0.0317708	6.2e-07	8520	11773	0.06461	25.5712
17	class.Alphaproteobacteria.id.2379	PAH	rs34569731	A	G	0.0705145	0.335	FALSE	0.0157564	7.38e-06	9115	10436	0.335	20.0239
18	class.Alphaproteobacteria.id.2379	PAH	rs55876211	C	T	-0.080811	0.172	FALSE	0.0184159	7.54e-06	9589	11773	0.172	19.2514
19	class.Alphaproteobacteria.id.2379	PAH	rs62285697	C	T	0.0805256	0.1998	FALSE	0.0180912	9.76e-06	9115	11773	0.1998	19.8079
20	class.Alphaproteobacteria.id.2379	PAH	rs76784716	A	G	0.133271	0.07157	FALSE	0.0267738	5.09e-07	9593	11773	0.07157	24.7722
21	class.Alphaproteobacteria.id.2379	PAH	rs7960664	G	A	0.0969489	0.1511	FALSE	0.0215149	8.84e-06	9596	11773	0.1511	20.301
22	class.Alphaproteobacteria.id.2379	PAH	rs9813022	A	G	-0.0751277	0.3022	FALSE	0.0153867	1.05e-06	9593	11773	0.3022	23.8353
23	class.Bacilli.id.1673	PAH	rs11110282	A	G	-0.101189	0.06759	FALSE	0.0217379	4.85e-06	16026	11773	0.06759	21.6661
24	class.Bacilli.id.1673	PAH	rs11730038	G	A	-0.0630747	0.2406	FALSE	0.0128717	1.96e-06	17377	11773	0.2406	24.0097
25	class.Bacilli.id.1673	PAH	rs12797734	T	C	0.0572158	0.2525	FALSE	0.0126793	7.21e-06	16902	10436	0.2525	20.3606
26	class.Bacilli.id.1673	PAH	rs13068444	A	G	0.0601035	0.1928	FALSE	0.0136407	9.53e-06	17260	11773	0.1928	19.4121
27	class.Bacilli.id.1673	PAH	rs1595463	C	A	0.0476864	0.4871	FALSE	0.0108547	7.97e-06	17358	11773	0.4871	19.2975
28	class.Bacilli.id.1673	PAH	rs28564647	T	G	-0.0613034	0.2058	FALSE	0.0137579	7.81e-06	17368	11773	0.2058	19.8525
29	class.Bacilli.id.1673	PAH	rs2952251	A	G	-0.0598868	0.2525	FALSE	0.0123903	1.08e-06	17360	11773	0.2525	23.3588
30	class.Bacilli.id.1673	PAH	rs34989881	A	G	0.111056	0.06561	FALSE	0.0246039	6.55e-06	12966	11773	0.06561	20.3708
31	class.Bacilli.id.1673	PAH	rs35344081	G	A	0.0619529	0.2406	FALSE	0.0127066	1.01e-06	17374	5880	0.2406	23.769
32	class.Bacilli.id.1673	PAH	rs4028634	T	C	0.0520614	0.4254	FALSE	0.0109842	2.21e-06	17377	11773	0.4254	22.462
33	class.Bacilli.id.1673	PAH	rs4459992	T	C	0.0535854	0.3201	FALSE	0.0116362	4.3e-06	17362	11773	0.3201	21.2042
34	class.Bacilli.id.1673	PAH	rs57872228	C	T	-0.0714773	0.171	FALSE	0.0146647	9.22e-07	17375	11773	0.171	23.7542
35	class.Bacilli.id.1673	PAH	rs694949	A	G	-0.081146	0.1223	FALSE	0.0180042	7.6e-06	16600	11773	0.1223	20.3111
36	class.Bacilli.id.1673	PAH	rs74663707	C	T	0.0979154	0.07256	FALSE	0.0224074	8.46e-06	15769	11773	0.07256	19.0926
37	class.Bacilli.id.1673	PAH	rs7666190	C	A	-0.104044	0.06262	FALSE	0.0247934	8.47e-06	10436	11773	0.06262	17.6068
38	class.Bacilli.id.1673	PAH	rs77558518	A	G	-0.107255	0.06461	FALSE	0.0222879	1.34e-06	15836	11773	0.06461	23.1548
39	class.Bacilli.id.1673	PAH	rs78938557	T	C	0.108007	0.06759	FALSE	0.0232858	1.07e-06	15226	11773	0.06759	21.5113
40	class.Bacilli.id.1673	PAH	rs9581006	C	T	0.225309	0.04573	FALSE	0.0467697	1.79e-06	4253	11773	0.04573	23.1966
41	class.Bacteroidia.id.912	PAH	rs11146701	A	G	0.0473596	0.4254	FALSE	0.010541	7.08e-06	18220	9515	0.4254	20.1839
42	class.Bacteroidia.id.912	PAH	rs111845179	T	C	0.102648	0.06163	FALSE	0.0213843	9.24e-07	16393	11773	0.06163	23.0386
43	class.Bacteroidia.id.912	PAH	rs17343978	A	C	-0.0552057	0.2604	FALSE	0.0120278	8.36e-06	18334	11773	0.2604	21.0645
44	class.Bacteroidia.id.912	PAH	rs2032750	T	C	-0.0508393	0.4513	FALSE	0.0106807	1.92e-06	17853	11773	0.4513	22.6542
45	class.Bacteroidia.id.912	PAH	rs4146051	A	G	-0.107377	0.05567	FALSE	0.0245661	8.76e-06	11372	4543	0.05567	19.1017
46	class.Bacteroidia.id.912	PAH	rs4916508	G	A	-0.0466729	0.4354	FALSE	0.0105312	8.47e-06	18324	11773	0.4354	19.6392
47	class.Bacteroidia.id.912	PAH	rs55773148	G	A	-0.121514	0.05268	FALSE	0.0236759	3.9e-07	11349	11773	0.05268	26.3366
48	class.Bacteroidia.id.912	PAH	rs62531359	T	G	0.0655728	0.1451	FALSE	0.0149891	9.09e-06	18320	11773	0.1451	19.136
49	class.Bacteroidia.id.912	PAH	rs62575403	C	T	0.140055	0.04374	FALSE	0.0311128	7.06e-06	9668	11773	0.04374	20.2595
50	class.Bacteroidia.id.912	PAH	rs72706335	T	C	-0.22241	0.06561	FALSE	0.0493458	7.66e-06	3819	11773	0.06561	20.3039
51	class.Bacteroidia.id.912	PAH	rs73975615	G	A	-0.207018	0.01093	FALSE	0.0442633	1.22e-06	3350	1337	0.01093	21.8609
52	class.Bacteroidia.id.912	PAH	rs7631304	G	A	-0.0645771	0.17	FALSE	0.0132957	8.37e-07	18334	11773	0.17	23.5876
53	class.Bacteroidia.id.912	PAH	rs79585701	A	C	0.0646823	0.1292	FALSE	0.0149628	9.99e-06	18334	11773	0.1292	18.6851
54	class.Bacteroidia.id.912	PAH	rs929878	C	T	-0.0548532	0.2445	FALSE	0.012153	4.73e-06	18334	11773	0.2445	20.3701
55	class.Betaproteobacteria.id.2867	PAH	rs11128180	A	G	0.0592944	0.2237	FALSE	0.0128769	3.67e-06	17151	11773	0.2237	21.2008
56	class.Betaproteobacteria.id.2867	PAH	rs1511453	A	G	0.0923492	0.06362	FALSE	0.0199158	4.76e-06	17085	11773	0.06362	21.499
57	class.Betaproteobacteria.id.2867	PAH	rs1928341	A	G	0.0525581	0.4215	FALSE	0.0110408	2.02e-06	17150	11773	0.4215	22.6584
58	class.Betaproteobacteria.id.2867	PAH	rs2321387	G	A	-0.0494596	0.4702	FALSE	0.0109424	5.8e-06	17149	11773	0.4702	20.428
59	class.Betaproteobacteria.id.2867	PAH	rs2613606	C	T	-0.0513106	0.3936	FALSE	0.0109091	2.2e-06	17146	11773	0.3936	22.12
60	class.Betaproteobacteria.id.2867	PAH	rs320161	A	G	0.0572286	0.2753	FALSE	0.01262	7.33e-06	17035	11773	0.2753	20.5617
61	class.Betaproteobacteria.id.2867	PAH	rs4033856	C	T	0.0832423	0.1292	FALSE	0.0167237	5.17e-07	15945	11773	0.1292	24.7725
62	class.Betaproteobacteria.id.2867	PAH	rs56386628	C	T	-0.0622252	0.2177	FALSE	0.0135688	5.87e-06	17147	11773	0.2177	21.0281
63	class.Betaproteobacteria.id.2867	PAH	rs6087811	T	G	-0.0978177	0.08151	FALSE	0.0198522	7.44e-07	16184	11773	0.08151	24.2753
64	class.Betaproteobacteria.id.2867	PAH	rs62395635	T	C	0.109741	0.07058	FALSE	0.0236	2.94e-06	15108	11773	0.07058	21.62
65	class.Betaproteobacteria.id.2867	PAH	rs75242906	C	T	-0.121083	0.05368	FALSE	0.028075	9.27e-06	10803	11773	0.05368	18.5972
66	class.Betaproteobacteria.id.2867	PAH	rs9964679	A	G	0.052911	0.3101	FALSE	0.0114866	4.85e-06	17151	11773	0.3101	21.2158
67	class.Clostridia.id.1859	PAH	rs10774377	A	G	0.052659	0.334	FALSE	0.0113858	3.24e-06	18330	11773	0.334	21.3879
68	class.Clostridia.id.1859	PAH	rs112334273	G	A	0.0641008	0.2455	FALSE	0.0127404	3.81e-07	18217	11773	0.2455	25.3114
69	class.Clostridia.id.1859	PAH	rs13105690	T	C	-0.0529097	0.2674	FALSE	0.011818	8.78e-06	18340	11773	0.2674	20.0418
70	class.Clostridia.id.1859	PAH	rs13179700	T	C	0.0511937	0.3549	FALSE	0.0109569	3.37e-06	18338	11773	0.3549	21.8279
71	class.Clostridia.id.1859	PAH	rs1842454	G	A	-0.0547202	0.2068	FALSE	0.0127338	8.72e-06	18340	11773	0.2068	18.4642
72	class.Clostridia.id.1859	PAH	rs2273429	A	G	-0.0724037	0.1074	FALSE	0.0153105	4.52e-06	18337	11773	0.1074	22.3612
73	class.Clostridia.id.1859	PAH	rs6797343	G	T	0.0592279	0.174	FALSE	0.0134556	9.36e-06	18340	11773	0.174	19.373
74	class.Clostridia.id.1859	PAH	rs6814436	T	C	0.0739995	0.1322	FALSE	0.0150815	9.65e-07	18336	11773	0.1322	24.0724
75	class.Clostridia.id.1859	PAH	rs6815608	T	C	0.103803	0.08449	FALSE	0.0210883	4.02e-07	16731	11773	0.08449	24.2263
76	class.Clostridia.id.1859	PAH	rs72738886	T	C	0.086617	0.07753	FALSE	0.0190393	8.24e-06	16934	11773	0.07753	20.6945
77	class.Clostridia.id.1859	PAH	rs72915163	T	C	-0.0581025	0.2654	FALSE	0.0120557	1.34e-06	18317	11773	0.2654	23.2249
78	class.Clostridia.id.1859	PAH	rs76767978	G	A	0.0698882	0.1183	FALSE	0.0156319	8.4e-06	18329	11773	0.1183	19.9866
79	class.Coriobacteriia.id.809	PAH	rs11073596	T	G	0.0510212	0.34	FALSE	0.0114339	8.14e-06	17527	11773	0.34	19.9096
80	class.Coriobacteriia.id.809	PAH	rs11250875	T	C	0.06075	0.2087	FALSE	0.0130939	4.83e-06	17690	11773	0.2087	21.5232
81	class.Coriobacteriia.id.809	PAH	rs11656361	A	C	0.0773006	0.1292	FALSE	0.017553	8.02e-06	16665	10436	0.1292	19.3915
82	class.Coriobacteriia.id.809	PAH	rs12974142	G	A	0.0789796	0.1083	FALSE	0.0177205	8.51e-06	17413	11773	0.1083	19.8623
83	class.Coriobacteriia.id.809	PAH	rs13307134	C	T	0.0565686	0.2356	FALSE	0.0126265	7.8e-06	17527	11773	0.2356	20.0695
84	class.Coriobacteriia.id.809	PAH	rs1397793	G	A	-0.0498855	0.3857	FALSE	0.0112446	9.77e-06	17527	11773	0.3857	19.6792
85	class.Coriobacteriia.id.809	PAH	rs1816223	A	G	-0.0586265	0.2107	FALSE	0.0129006	4.84e-06	17688	11773	0.2107	20.65
86	class.Coriobacteriia.id.809	PAH	rs240104	T	C	-0.0603429	0.2445	FALSE	0.0126849	1.52e-06	17577	11773	0.2445	22.6271
87	class.Coriobacteriia.id.809	PAH	rs2442778	G	A	-0.116408	0.04573	FALSE	0.0258545	9.03e-06	13472	11773	0.04573	20.2689
88	class.Coriobacteriia.id.809	PAH	rs3025411	A	G	0.0926543	0.1044	FALSE	0.0209468	8.27e-06	15671	11773	0.1044	19.5632
89	class.Coriobacteriia.id.809	PAH	rs34739816	G	T	0.0965017	0.08151	FALSE	0.0207666	3.88e-06	16593	11773	0.08151	21.5917
90	class.Coriobacteriia.id.809	PAH	rs67561917	A	G	-0.0714367	0.1421	FALSE	0.0154113	5.39e-06	17333	11773	0.1421	21.4838
91	class.Coriobacteriia.id.809	PAH	rs719099	A	G	0.0778402	0.1362	FALSE	0.0155815	5.43e-07	17687	11773	0.1362	24.954
92	class.Coriobacteriia.id.809	PAH	rs8010111	G	A	-0.103377	0.06461	FALSE	0.0229286	6.9e-06	15996	11773	0.06461	20.3253
93	class.Deltaproteobacteria.id.3087	PAH	rs1035691	A	G	-0.055176	0.338	FALSE	0.0121602	9.65e-06	15168	11773	0.338	20.5856
94	class.Deltaproteobacteria.id.3087	PAH	rs112381107	C	T	0.206594	0.04771	FALSE	0.0456908	4.63e-06	4457	11773	0.04771	20.4354
95	class.Deltaproteobacteria.id.3087	PAH	rs11599763	T	C	-0.0544219	0.3897	FALSE	0.0117397	3.94e-06	15168	11773	0.3897	21.4872
96	class.Deltaproteobacteria.id.3087	PAH	rs17084793	G	A	-0.0710762	0.161	FALSE	0.015953	5.69e-06	15164	11773	0.161	19.8475
97	class.Deltaproteobacteria.id.3087	PAH	rs17791387	A	G	-0.0735881	0.1412	FALSE	0.0154246	1.6e-06	15071	11773	0.1412	22.7577
98	class.Deltaproteobacteria.id.3087	PAH	rs2692012	A	G	0.110335	0.06362	FALSE	0.0253336	3.14e-06	13104	11773	0.06362	18.9656
99	class.Deltaproteobacteria.id.3087	PAH	rs2838334	G	A	0.0561722	0.3231	FALSE	0.0124124	5.45e-06	15168	11773	0.3231	20.4774
100	class.Deltaproteobacteria.id.3087	PAH	rs3935584	C	T	-0.0523485	0.496	FALSE	0.011566	7.5e-06	15166	11773	0.496	20.4824
101	class.Deltaproteobacteria.id.3087	PAH	rs4506934	C	T	-0.0936514	0.1123	FALSE	0.02012	3.59e-06	15061	11773	0.1123	21.6627
102	class.Deltaproteobacteria.id.3087	PAH	rs55744759	A	G	-0.0779693	0.1163	FALSE	0.0170738	7.31e-06	15168	11773	0.1163	20.851
103	class.Deltaproteobacteria.id.3087	PAH	rs6058181	C	T	0.0825716	0.1233	FALSE	0.0165958	3.4e-07	15100	11773	0.1233	24.7518
104	class.Deltaproteobacteria.id.3087	PAH	rs62020470	A	G	-0.0585411	0.2594	FALSE	0.0129358	4.85e-06	15168	11773	0.2594	20.4774
105	class.Deltaproteobacteria.id.3087	PAH	rs9928243	C	A	-0.0538457	0.4254	FALSE	0.0117718	5.02e-06	15167	11773	0.4254	20.9199
106	class.Erysipelotrichia.id.2147	PAH	rs1074800	A	G	0.0492438	0.3986	FALSE	0.010887	6.15e-06	17789	11773	0.3986	20.4567
107	class.Erysipelotrichia.id.2147	PAH	rs10781552	C	T	-0.0552212	0.3121	FALSE	0.0116074	2.33e-06	17789	11773	0.3121	22.6304
108	class.Erysipelotrichia.id.2147	PAH	rs17530232	A	G	0.10305	0.07654	FALSE	0.0224648	2.79e-06	16622	11773	0.07654	21.0397
109	class.Erysipelotrichia.id.2147	PAH	rs1884466	C	T	-0.0475363	0.4513	FALSE	0.0106939	9.53e-06	18205	11773	0.4513	19.7576
110	class.Erysipelotrichia.id.2147	PAH	rs2300774	G	A	0.0524152	0.4076	FALSE	0.0106784	8.95e-07	18216	11773	0.4076	24.0911
111	class.Erysipelotrichia.id.2147	PAH	rs290833	T	G	-0.0497374	0.3688	FALSE	0.0111376	8.03e-06	17789	11773	0.3688	19.9402
112	class.Erysipelotrichia.id.2147	PAH	rs35161940	T	C	-0.0806041	0.1272	FALSE	0.0167641	1.85e-06	18213	11773	0.1272	23.1157
113	class.Erysipelotrichia.id.2147	PAH	rs4078432	C	T	-0.0608929	0.1809	FALSE	0.0133764	4.23e-06	17789	11773	0.1809	20.7209
114	class.Erysipelotrichia.id.2147	PAH	rs56970041	T	G	0.0724144	0.1113	FALSE	0.0164471	5.4e-06	18217	11773	0.1113	19.3832
115	class.Erysipelotrichia.id.2147	PAH	rs62504403	C	T	0.0681159	0.2356	FALSE	0.0127883	1.12e-07	16981	11773	0.2356	28.3673
116	class.Erysipelotrichia.id.2147	PAH	rs7234058	T	C	-0.0945759	0.09742	FALSE	0.0194091	9.12e-07	16874	11773	0.09742	23.741
117	class.Erysipelotrichia.id.2147	PAH	rs7826267	T	G	-0.0839071	0.07455	FALSE	0.0199131	9.28e-06	17586	11773	0.07455	17.753
118	class.Erysipelotrichia.id.2147	PAH	rs8003149	C	T	0.0538798	0.2823	FALSE	0.0116888	4.08e-06	18213	11773	0.2823	21.2454
119	class.Gammaproteobacteria.id.3303	PAH	rs11181912	G	A	-0.0579153	0.3449	FALSE	0.0118796	9.95e-07	16017	11773	0.3449	23.7643
120	class.Gammaproteobacteria.id.3303	PAH	rs12404135	A	G	-0.0788843	0.1173	FALSE	0.0172415	8.89e-06	15231	11773	0.1173	20.9302
121	class.Gammaproteobacteria.id.3303	PAH	rs2234691	T	C	0.0762905	0.1541	FALSE	0.0171962	8.39e-06	16011	11773	0.1541	19.6799
122	class.Gammaproteobacteria.id.3303	PAH	rs6706173	A	C	0.074251	0.1501	FALSE	0.0146392	1.99e-07	16020	11773	0.1501	25.7225
123	class.Gammaproteobacteria.id.3303	PAH	rs75101789	C	T	0.0729012	0.1561	FALSE	0.0163003	8.79e-06	16024	11773	0.1561	19.9998
124	class.Gammaproteobacteria.id.3303	PAH	rs79795896	A	G	-0.15921	0.05368	FALSE	0.0351373	7.92e-06	7577	11773	0.05368	20.5253
125	class.Gammaproteobacteria.id.3303	PAH	rs9494710	C	T	-0.0549673	0.3757	FALSE	0.0120924	4.55e-06	15650	11773	0.3757	20.6599
126	class.Lentisphaeria.id.2250	PAH	rs1002941	G	A	0.105025	0.2793	FALSE	0.0233484	8.15e-06	4734	11773	0.2793	20.2249
127	class.Lentisphaeria.id.2250	PAH	rs11770843	C	T	0.109431	0.2594	FALSE	0.0234879	1.91e-06	4705	11773	0.2594	21.6974
128	class.Lentisphaeria.id.2250	PAH	rs17114848	G	A	0.152377	0.1093	FALSE	0.0324332	4.06e-06	4734	11773	0.1093	22.0636
129	class.Lentisphaeria.id.2250	PAH	rs2031282	A	G	0.122369	0.17	FALSE	0.0270329	4.38e-06	4734	11773	0.17	20.4819
130	class.Lentisphaeria.id.2250	PAH	rs2825714	A	G	-0.13741	0.1571	FALSE	0.0289246	1.72e-06	4734	11773	0.1571	22.559
131	class.Lentisphaeria.id.2250	PAH	rs62570196	C	T	-0.21635	0.06859	FALSE	0.0439866	1.08e-06	3712	11773	0.06859	24.1792
132	class.Lentisphaeria.id.2250	PAH	rs72640280	A	G	0.220207	0.05368	FALSE	0.0486196	5.18e-06	3816	11773	0.05368	20.5027
133	class.Lentisphaeria.id.2250	PAH	rs77599476	A	G	0.230292	0.06561	FALSE	0.0480168	1.86e-06	3722	11773	0.06561	22.9899
134	class.Melainabacteria.id.1589	PAH	rs10148250	G	A	0.0861928	0.4563	FALSE	0.0193381	8.67e-06	5453	9515	0.4563	19.859
135	class.Melainabacteria.id.1589	PAH	rs10738747	G	A	0.0814624	0.496	FALSE	0.0184409	9.96e-06	5884	11773	0.496	19.5075
136	class.Melainabacteria.id.1589	PAH	rs11150282	T	C	0.0989488	0.3211	FALSE	0.0196972	6.03e-07	5873	11773	0.3211	25.227
137	class.Melainabacteria.id.1589	PAH	rs113884518	T	C	-0.205352	0.04871	FALSE	0.0454982	8.06e-06	4442	11773	0.04871	20.3617
138	class.Melainabacteria.id.1589	PAH	rs28678345	T	C	0.214848	0.04672	FALSE	0.0470878	6.69e-06	4323	11773	0.04672	20.8088
139	class.Melainabacteria.id.1589	PAH	rs367480	G	A	-0.083758	0.4274	FALSE	0.0185796	8.2e-06	5887	11773	0.4274	20.3157
140	class.Melainabacteria.id.1589	PAH	rs4129395	G	A	0.0896187	0.4264	FALSE	0.0185106	1.48e-06	5887	11773	0.4264	23.432
141	class.Melainabacteria.id.1589	PAH	rs789069	A	C	-0.103539	0.172	FALSE	0.0234287	6.85e-06	5879	11773	0.172	19.5239
142	class.Melainabacteria.id.1589	PAH	rs79790072	T	C	0.226722	0.05666	FALSE	0.0487841	3.29e-06	4107	11773	0.05666	21.5883
143	class.Melainabacteria.id.1589	PAH	rs9864379	T	C	-0.159735	0.1133	FALSE	0.0292553	5.36e-08	5777	11773	0.1133	29.8015
144	class.Methanobacteria.id.119	PAH	rs10202904	T	G	-0.121754	0.4672	FALSE	0.0235357	3.01e-07	3695	11773	0.4672	26.747
145	class.Methanobacteria.id.119	PAH	rs10424197	G	A	-0.111274	0.325	FALSE	0.0247517	9.28e-06	3698	11773	0.325	20.1997
146	class.Methanobacteria.id.119	PAH	rs4257531	G	A	0.164498	0.1143	FALSE	0.0364959	7.44e-06	3162	11773	0.1143	20.303
147	class.Methanobacteria.id.119	PAH	rs56131665	G	A	0.178661	0.09344	FALSE	0.039298	6.18e-06	3572	11773	0.09344	20.6574
148	class.Methanobacteria.id.119	PAH	rs6508769	T	C	0.153519	0.165	FALSE	0.0344519	8.23e-06	3319	11773	0.165	19.8444
149	class.Methanobacteria.id.119	PAH	rs6776814	T	C	-0.199566	0.08946	FALSE	0.0411825	1.63e-06	3385	11773	0.08946	23.4688
150	class.Methanobacteria.id.119	PAH	rs73068003	G	T	-0.15814	0.1223	FALSE	0.0351803	8.45e-06	3692	11773	0.1223	20.1953
151	class.Methanobacteria.id.119	PAH	rs73457410	A	G	0.21534	0.0666	FALSE	0.0436695	1.41e-06	3498	11773	0.0666	24.3021
152	class.Methanobacteria.id.119	PAH	rs75208022	C	T	-0.227245	0.07654	FALSE	0.048763	5.92e-06	3203	11773	0.07654	21.7038
153	class.Methanobacteria.id.119	PAH	rs894996	C	A	0.216999	0.07157	FALSE	0.0449076	1.88e-06	3582	11773	0.07157	23.3364
154	class.Mollicutes.id.3920	PAH	rs10108398	G	A	0.0769142	0.2913	FALSE	0.0153953	1.09e-06	10932	11773	0.2913	24.9551
155	class.Mollicutes.id.3920	PAH	rs11890098	A	G	0.074438	0.2555	FALSE	0.0153389	9.57e-07	11392	11773	0.2555	23.5466
156	class.Mollicutes.id.3920	PAH	rs12566890	T	G	-0.101147	0.09543	FALSE	0.0230978	3.65e-06	11371	11773	0.09543	19.1729
157	class.Mollicutes.id.3920	PAH	rs17214486	C	A	0.06099	0.4016	FALSE	0.0135623	6.61e-06	11387	11773	0.4016	20.2198
158	class.Mollicutes.id.3920	PAH	rs2464826	A	C	0.0944239	0.1262	FALSE	0.0211806	8.4e-06	10998	11773	0.1262	19.8705
159	class.Mollicutes.id.3920	PAH	rs28537087	G	A	0.0820873	0.164	FALSE	0.0188312	8.07e-06	11382	11773	0.164	18.9986
160	class.Mollicutes.id.3920	PAH	rs3768491	A	G	-0.0681052	0.2863	FALSE	0.0149061	4.23e-06	11002	11773	0.2863	20.8715
161	class.Mollicutes.id.3920	PAH	rs4885016	T	C	-0.0819606	0.1571	FALSE	0.0181628	7.27e-06	11388	11773	0.1571	20.3596
162	class.Mollicutes.id.3920	PAH	rs6043847	T	C	-0.114937	0.06958	FALSE	0.0248606	4.55e-06	11130	11773	0.06958	21.3707
163	class.Mollicutes.id.3920	PAH	rs72901605	T	C	-0.0841852	0.1859	FALSE	0.0178119	3.26e-06	10526	11773	0.1859	22.3341
164	class.Mollicutes.id.3920	PAH	rs74603314	T	C	0.221639	0.04573	FALSE	0.0462918	1.56e-06	4499	11773	0.04573	22.9136
165	class.Mollicutes.id.3920	PAH	rs78169027	A	G	-0.108283	0.1083	FALSE	0.0237289	5.88e-06	10542	11773	0.1083	20.8201
166	class.Negativicutes.id.2164	PAH	rs1135612	G	A	0.0529785	0.2445	FALSE	0.0119177	9.26e-06	18164	11773	0.2445	19.7592
167	class.Negativicutes.id.2164	PAH	rs13086907	G	A	0.0625312	0.1998	FALSE	0.0131735	1.95e-06	18163	11773	0.1998	22.5291
168	class.Negativicutes.id.2164	PAH	rs1643968	T	C	-0.0565284	0.2803	FALSE	0.0112298	4.15e-07	18170	11773	0.2803	25.3362
169	class.Negativicutes.id.2164	PAH	rs1649999	A	G	0.0748989	0.09742	FALSE	0.0166458	7.58e-06	18036	11773	0.09742	20.2439
170	class.Negativicutes.id.2164	PAH	rs2834062	A	G	0.0489057	0.3648	FALSE	0.0108842	8.44e-06	18171	11773	0.3648	20.1874
171	class.Negativicutes.id.2164	PAH	rs4463806	T	C	-0.0543966	0.2038	FALSE	0.0129365	7.81e-06	18160	11773	0.2038	17.6791
172	class.Negativicutes.id.2164	PAH	rs4722181	T	G	0.0501306	0.4761	FALSE	0.0105798	2e-06	18163	11773	0.4761	22.4493
173	class.Negativicutes.id.2164	PAH	rs60274479	T	C	-0.0659623	0.2227	FALSE	0.0134137	1.16e-06	17610	11773	0.2227	24.1794
174	class.Negativicutes.id.2164	PAH	rs61249479	A	C	0.0777075	0.08748	FALSE	0.0168628	2.95e-06	18165	11773	0.08748	21.2333
175	class.Negativicutes.id.2164	PAH	rs71405394	G	A	-0.114178	0.05169	FALSE	0.02405	2.17e-06	13861	11773	0.05169	22.5358
176	class.Negativicutes.id.2164	PAH	rs73232831	G	A	-0.151829	0.06362	FALSE	0.0314932	1.87e-06	9382	11773	0.06362	23.2372
177	class.Negativicutes.id.2164	PAH	rs9423647	G	A	0.047817	0.4851	FALSE	0.0105282	6.06e-06	18164	11773	0.4851	20.6257
178	class.Verrucomicrobiae.id.4029	PAH	rs111862613	T	C	0.090699	0.166	FALSE	0.0196746	3.74e-06	11621	8178	0.166	21.248
179	class.Verrucomicrobiae.id.4029	PAH	rs117107102	A	G	0.204683	0.04473	FALSE	0.0431573	2.92e-06	4975	11773	0.04473	22.4844
180	class.Verrucomicrobiae.id.4029	PAH	rs11729256	T	C	0.0749798	0.2386	FALSE	0.0150177	6.73e-07	11861	11773	0.2386	24.9235
181	class.Verrucomicrobiae.id.4029	PAH	rs12908520	G	A	0.0618926	0.4563	FALSE	0.0130946	2.17e-06	11863	11773	0.4563	22.3366
182	class.Verrucomicrobiae.id.4029	PAH	rs2602429	C	T	0.0746844	0.2217	FALSE	0.0156194	2.58e-06	11690	11773	0.2217	22.8589
183	class.Verrucomicrobiae.id.4029	PAH	rs4242783	G	A	0.0689292	0.2873	FALSE	0.0147693	2.64e-06	11690	5880	0.2873	21.7777
184	class.Verrucomicrobiae.id.4029	PAH	rs4936098	A	G	0.0648843	0.34	FALSE	0.0135928	1.12e-06	11858	11773	0.34	22.7817
185	class.Verrucomicrobiae.id.4029	PAH	rs61779207	G	A	-0.0758309	0.1779	FALSE	0.0167762	6.72e-06	11591	11773	0.1779	20.4283
186	class.Verrucomicrobiae.id.4029	PAH	rs74542928	T	C	0.112164	0.07853	FALSE	0.0236422	1.63e-06	11216	11773	0.07853	22.5036
187	class.Verrucomicrobiae.id.4029	PAH	rs9349825	A	G	-0.0704036	0.2793	FALSE	0.0147128	2.54e-06	11858	11773	0.2793	22.8942
188	class.Verrucomicrobiae.id.4029	PAH	rs941682	G	A	-0.0631436	0.3111	FALSE	0.0143767	9.61e-06	11809	11773	0.3111	19.287
189	family.Acidaminococcaceae.id.2166	PAH	rs262812	T	C	-0.065675	0.2664	FALSE	0.0142257	3.25e-06	12099	11773	0.2664	21.31
190	family.Acidaminococcaceae.id.2166	PAH	rs2933324	A	G	-0.0662557	0.2535	FALSE	0.0140257	2.24e-06	12525	11773	0.2535	22.3116
191	family.Acidaminococcaceae.id.2166	PAH	rs45497800	T	C	-0.117863	0.0825	FALSE	0.0257351	5.86e-06	11316	11773	0.0825	20.9713
192	family.Acidaminococcaceae.id.2166	PAH	rs6589457	A	G	0.165911	0.05467	FALSE	0.0349516	2.32e-06	7386	11773	0.05467	22.5267
193	family.Acidaminococcaceae.id.2166	PAH	rs6923842	T	C	-0.0796106	0.169	FALSE	0.0169192	2.21e-06	11904	11773	0.169	22.1364
194	family.Acidaminococcaceae.id.2166	PAH	rs74540770	G	A	-0.108969	0.06461	FALSE	0.0243533	7.09e-06	10606	11773	0.06461	20.0175
195	family.Acidaminococcaceae.id.2166	PAH	rs78702810	T	C	-0.143755	0.04672	FALSE	0.0323244	9.16e-06	7992	11773	0.04672	19.7733
196	family.Actinomycetaceae.id.421	PAH	rs2889192	G	T	0.0887537	0.2068	FALSE	0.0195009	3.64e-06	7710	11773	0.2068	20.7087
197	family.Actinomycetaceae.id.421	PAH	rs34583783	G	T	0.123756	0.1024	FALSE	0.026427	5.48e-06	7710	11773	0.1024	21.9242
198	family.Actinomycetaceae.id.421	PAH	rs35011108	A	G	0.241826	0.06362	FALSE	0.0503796	1.83e-06	3630	11773	0.06362	23.0281
199	family.Actinomycetaceae.id.421	PAH	rs4073240	G	A	0.0747546	0.3827	FALSE	0.0164684	6.05e-06	7710	11773	0.3827	20.5998
200	family.Actinomycetaceae.id.421	PAH	rs58484246	T	C	0.0761407	0.326	FALSE	0.0169007	6.12e-06	7710	11773	0.326	20.2915
201	family.Alcaligenaceae.id.2875	PAH	rs112135816	T	G	-0.0775052	0.1471	FALSE	0.0171554	5.28e-06	15545	11773	0.1471	20.4083
202	family.Alcaligenaceae.id.2875	PAH	rs1153990	A	G	-0.058727	0.2207	FALSE	0.0128306	5.97e-06	16808	11773	0.2207	20.9475
203	family.Alcaligenaceae.id.2875	PAH	rs147968	C	T	0.0489475	0.4414	FALSE	0.0110321	9.13e-06	16810	11773	0.4414	19.6831
204	family.Alcaligenaceae.id.2875	PAH	rs28480294	T	C	-0.0516967	0.3439	FALSE	0.0115503	6.61e-06	16377	11773	0.3439	20.0301
205	family.Alcaligenaceae.id.2875	PAH	rs4033856	C	T	0.081834	0.1292	FALSE	0.0168931	1.03e-06	15623	11773	0.1292	23.4635
206	family.Alcaligenaceae.id.2875	PAH	rs62191117	A	G	0.0684302	0.2058	FALSE	0.0133636	2.76e-07	16688	11773	0.2058	26.2178
207	family.Alcaligenaceae.id.2875	PAH	rs62395635	T	C	0.110583	0.07058	FALSE	0.0238514	3.35e-06	14802	11773	0.07058	21.4926
208	family.Alcaligenaceae.id.2875	PAH	rs6969323	A	C	-0.0593564	0.2515	FALSE	0.0129137	3.89e-06	16810	11773	0.2515	21.1244
209	family.Alcaligenaceae.id.2875	PAH	rs74776516	T	G	-0.0944052	0.07555	FALSE	0.0213287	6.85e-06	14502	11773	0.07555	19.5887
210	family.Alcaligenaceae.id.2875	PAH	rs7638039	T	C	0.0603335	0.2326	FALSE	0.0127779	2.7e-06	16791	11773	0.2326	22.2919
211	family.Alcaligenaceae.id.2875	PAH	rs9537886	A	C	-0.0570888	0.4771	FALSE	0.0110683	2.35e-07	16807	11773	0.4771	26.6007
212	family.Alcaligenaceae.id.2875	PAH	rs9964679	A	G	0.0537051	0.3101	FALSE	0.0116008	4.47e-06	16810	11773	0.3101	21.429
213	family.Bacteroidaceae.id.917	PAH	rs11585893	A	G	-0.0740746	0.1481	FALSE	0.0147633	1.8e-06	17821	11773	0.1481	25.1722
214	family.Bacteroidaceae.id.917	PAH	rs13207588	A	G	-0.059205	0.2326	FALSE	0.0131195	7.49e-06	17707	11773	0.2326	20.3627
215	family.Bacteroidaceae.id.917	PAH	rs1340391	T	C	-0.0592004	0.1918	FALSE	0.0132244	6.73e-06	18302	11773	0.1918	20.0377
216	family.Bacteroidaceae.id.917	PAH	rs17619981	T	G	0.0880978	0.06561	FALSE	0.0187002	2.69e-06	15801	11773	0.06561	22.1913
217	family.Bacteroidaceae.id.917	PAH	rs2023437	T	C	-0.0782324	0.1243	FALSE	0.0167634	5.02e-06	17484	11773	0.1243	21.7771
218	family.Bacteroidaceae.id.917	PAH	rs66474973	G	T	0.0812515	0.1153	FALSE	0.0164479	6.81e-07	17405	11773	0.1153	24.4001
219	family.Bacteroidaceae.id.917	PAH	rs66710942	C	T	0.0488038	0.4155	FALSE	0.0107412	5.86e-06	17821	11773	0.4155	20.642
220	family.Bacteroidaceae.id.917	PAH	rs6795673	C	T	0.0538565	0.4115	FALSE	0.0105251	3.38e-07	18301	11773	0.4115	26.1803
221	family.Bacteroidaceae.id.917	PAH	rs9507307	C	T	0.0604456	0.1899	FALSE	0.0129128	2.13e-06	18184	11773	0.1899	21.91
222	family.BacteroidalesS24.7group.id.11173	PAH	rs10872669	A	G	-0.123071	0.1074	FALSE	0.0275665	9.49e-06	7368	11773	0.1074	19.9263
223	family.BacteroidalesS24.7group.id.11173	PAH	rs12748533	G	T	-0.0821108	0.2972	FALSE	0.0172701	2.59e-06	7948	11773	0.2972	22.5998
224	family.BacteroidalesS24.7group.id.11173	PAH	rs17043785	T	C	-0.176187	0.05964	FALSE	0.0347133	5.12e-07	5208	11773	0.05964	25.7507
225	family.BacteroidalesS24.7group.id.11173	PAH	rs61508842	T	C	0.122574	0.1223	FALSE	0.0272389	7.83e-06	7576	11773	0.1223	20.2445
226	family.BacteroidalesS24.7group.id.11173	PAH	rs689695	C	A	0.0814578	0.3658	FALSE	0.0167057	1.28e-06	7954	11773	0.3658	23.7699
227	family.BacteroidalesS24.7group.id.11173	PAH	rs7217209	C	T	0.0843019	0.173	FALSE	0.0187308	8.43e-06	7745	2285	0.173	20.2512
228	family.BacteroidalesS24.7group.id.11173	PAH	rs738193	T	C	0.0847328	0.3549	FALSE	0.0165856	3.82e-07	7778	11773	0.3549	26.0933
229	family.BacteroidalesS24.7group.id.11173	PAH	rs78609301	A	G	-0.0867065	0.2167	FALSE	0.0195709	7.09e-06	7953	11773	0.2167	19.6234
230	family.BacteroidalesS24.7group.id.11173	PAH	rs941000	C	T	0.0850266	0.4085	FALSE	0.0163382	3.16e-07	7778	5880	0.4085	27.0762
231	family.Bifidobacteriaceae.id.433	PAH	rs10831953	G	A	0.0537537	0.333	FALSE	0.0123746	9.95e-06	14915	11773	0.333	18.8668
232	family.Bifidobacteriaceae.id.433	PAH	rs12446429	T	C	0.0810099	0.1362	FALSE	0.019073	8.53e-06	14008	8178	0.1362	18.0374
233	family.Bifidobacteriaceae.id.433	PAH	rs13020688	G	A	0.0584045	0.3529	FALSE	0.0122081	1.57e-06	14795	11773	0.3529	22.8841
234	family.Bifidobacteriaceae.id.433	PAH	rs182549	C	T	0.11707	0.4911	FALSE	0.0126703	5.94e-20	14915	5880	0.4911	85.3602
235	family.Bifidobacteriaceae.id.433	PAH	rs4957061	T	C	0.0569873	0.4652	FALSE	0.0116907	1.15e-06	14795	10436	0.4652	23.7582
236	family.Bifidobacteriaceae.id.433	PAH	rs540489	T	G	-0.0632518	0.2336	FALSE	0.013817	5.37e-06	14688	11773	0.2336	20.9538
237	family.Bifidobacteriaceae.id.433	PAH	rs55888705	A	G	0.053673	0.3867	FALSE	0.0120586	8.66e-06	14914	11773	0.3867	19.8088
238	family.Bifidobacteriaceae.id.433	PAH	rs6899771	A	G	-0.0914312	0.09543	FALSE	0.0202604	7.28e-06	14150	11773	0.09543	20.3626
239	family.Bifidobacteriaceae.id.433	PAH	rs7174549	C	T	0.0551726	0.3559	FALSE	0.0124655	6.87e-06	14915	11773	0.3559	19.5872
240	family.Bifidobacteriaceae.id.433	PAH	rs7322849	T	C	0.110676	0.09642	FALSE	0.0200996	1.74e-08	14915	11773	0.09642	30.3161
241	family.Bifidobacteriaceae.id.433	PAH	rs73797465	T	G	-0.0942612	0.08648	FALSE	0.0208421	4.85e-06	14795	11773	0.08648	20.4514
242	family.Bifidobacteriaceae.id.433	PAH	rs857444	C	T	0.0553965	0.3608	FALSE	0.0120669	3.82e-06	14914	11773	0.3608	21.0723
243	family.Christensenellaceae.id.1866	PAH	rs117186816	G	A	-0.206476	0.06461	FALSE	0.0436362	6.52e-06	4310	11773	0.06461	22.379
244	family.Christensenellaceae.id.1866	PAH	rs12380890	A	G	-0.0503972	0.4274	FALSE	0.0111047	5.78e-06	16846	11773	0.4274	20.5942
245	family.Christensenellaceae.id.1866	PAH	rs12657403	A	G	0.078108	0.1064	FALSE	0.0171887	5.59e-06	16245	11773	0.1064	20.6468
246	family.Christensenellaceae.id.1866	PAH	rs4076564	G	A	-0.188623	0.03877	FALSE	0.039209	8.06e-06	3730	11773	0.03877	23.1305
247	family.Christensenellaceae.id.1866	PAH	rs62573205	G	A	-0.0654804	0.1918	FALSE	0.0133503	1.49e-06	16838	11773	0.1918	24.0541
248	family.Christensenellaceae.id.1866	PAH	rs7211194	C	T	0.0492094	0.4314	FALSE	0.0110916	9.94e-06	16436	11773	0.4314	19.6812
249	family.Christensenellaceae.id.1866	PAH	rs72706624	G	T	0.0882626	0.1014	FALSE	0.0197575	6.38e-06	14869	11773	0.1014	19.9541
250	family.Christensenellaceae.id.1866	PAH	rs77867022	G	T	-0.160443	0.02584	FALSE	0.0379589	8.82e-06	4033	11773	0.02584	17.8567
251	family.Christensenellaceae.id.1866	PAH	rs870002	C	T	0.0488951	0.496	FALSE	0.0109817	6.54e-06	16847	11773	0.496	19.8217
252	family.Christensenellaceae.id.1866	PAH	rs892686	A	G	0.0506107	0.4513	FALSE	0.0109651	4.12e-06	16847	11773	0.4513	21.3015
253	family.Christensenellaceae.id.1866	PAH	rs9608766	T	C	-0.0682134	0.1481	FALSE	0.01496	3.33e-06	16185	11773	0.1481	20.7886
254	family.Clostridiaceae1.id.1869	PAH	rs10875374	C	T	-0.0536759	0.4483	FALSE	0.0119436	8.1e-06	14253	11773	0.4483	20.1943
255	family.Clostridiaceae1.id.1869	PAH	rs12186080	G	A	0.0748236	0.161	FALSE	0.016246	5.34e-06	14244	11773	0.161	21.2092
256	family.Clostridiaceae1.id.1869	PAH	rs12341505	G	A	0.0814503	0.1113	FALSE	0.0179338	4.54e-06	14250	11773	0.1113	20.6243
257	family.Clostridiaceae1.id.1869	PAH	rs2795528	G	A	-0.180969	0.04871	FALSE	0.0390911	3.81e-06	6411	11773	0.04871	21.4248
258	family.Clostridiaceae1.id.1869	PAH	rs2817172	C	T	0.0563367	0.4125	FALSE	0.012392	5.27e-06	13789	11773	0.4125	20.665
259	family.Clostridiaceae1.id.1869	PAH	rs4723021	T	C	-0.106376	0.05765	FALSE	0.0241944	7.42e-06	13682	11773	0.05765	19.3284
260	family.Clostridiaceae1.id.1869	PAH	rs550843	T	C	-0.0734787	0.1491	FALSE	0.0168383	7.09e-06	14234	11773	0.1491	19.0399
261	family.Clostridiaceae1.id.1869	PAH	rs56188186	A	G	0.0967774	0.07555	FALSE	0.0217471	8.24e-06	13218	11773	0.07555	19.8006
262	family.Clostridiaceae1.id.1869	PAH	rs62397761	A	G	0.0615805	0.2863	FALSE	0.0136198	9.08e-06	14248	11773	0.2863	20.4401
263	family.Clostridiaceae1.id.1869	PAH	rs881532	A	G	-0.0533035	0.4771	FALSE	0.0119011	7.9e-06	14250	11773	0.4771	20.0576
264	family.ClostridialesvadinBB60group.id.11286	PAH	rs10517600	T	G	0.0626993	0.4642	FALSE	0.0139364	6.83e-06	10512	11773	0.4642	20.2367
265	family.ClostridialesvadinBB60group.id.11286	PAH	rs10904722	C	T	-0.0672314	0.2813	FALSE	0.0147123	5.05e-06	10512	11773	0.2813	20.8785
266	family.ClostridialesvadinBB60group.id.11286	PAH	rs118104867	C	T	0.214464	0.04871	FALSE	0.0455098	3.44e-06	4095	11773	0.04871	22.1966
267	family.ClostridialesvadinBB60group.id.11286	PAH	rs13409132	A	G	-0.165419	0.04473	FALSE	0.0352154	4.37e-06	5913	11773	0.04473	22.0575
268	family.ClostridialesvadinBB60group.id.11286	PAH	rs17121075	G	A	0.0769254	0.168	FALSE	0.0172234	7.91e-06	10512	11773	0.168	19.9444
269	family.ClostridialesvadinBB60group.id.11286	PAH	rs2191834	G	T	0.0746375	0.2396	FALSE	0.0159136	2.5e-06	10511	11773	0.2396	21.9935
270	family.ClostridialesvadinBB60group.id.11286	PAH	rs28691777	C	T	0.137134	0.07157	FALSE	0.0266996	6.96e-07	10199	11773	0.07157	26.375
271	family.ClostridialesvadinBB60group.id.11286	PAH	rs34088226	A	G	-0.117807	0.07058	FALSE	0.026924	7.66e-06	9716	11773	0.07058	19.1414
272	family.ClostridialesvadinBB60group.id.11286	PAH	rs55682560	C	T	-0.131519	0.06958	FALSE	0.0261319	4.97e-07	9183	11773	0.06958	25.3247
273	family.ClostridialesvadinBB60group.id.11286	PAH	rs6588624	G	A	-0.0662317	0.4712	FALSE	0.0138147	1.79e-06	10512	11773	0.4712	22.981
274	family.ClostridialesvadinBB60group.id.11286	PAH	rs66714985	A	C	0.116908	0.08449	FALSE	0.0252447	4.85e-06	10512	11773	0.08449	21.442
275	family.ClostridialesvadinBB60group.id.11286	PAH	rs7226487	A	G	-0.0643682	0.4761	FALSE	0.0138701	3.58e-06	10505	11773	0.4761	21.5327
276	family.ClostridialesvadinBB60group.id.11286	PAH	rs7538034	T	G	-0.078598	0.2078	FALSE	0.0165982	2.37e-06	10420	11773	0.2078	22.419
277	family.ClostridialesvadinBB60group.id.11286	PAH	rs7725895	A	G	-0.116224	0.08946	FALSE	0.0240367	3.94e-06	10512	11773	0.08946	23.3753
278	family.ClostridialesvadinBB60group.id.11286	PAH	rs989682	A	G	0.070194	0.2823	FALSE	0.0155364	6.85e-06	10129	11773	0.2823	20.4086
279	family.Coriobacteriaceae.id.811	PAH	rs11073596	T	G	0.0510212	0.34	FALSE	0.0114339	8.14e-06	17527	11773	0.34	19.9096
280	family.Coriobacteriaceae.id.811	PAH	rs11250875	T	C	0.06075	0.2087	FALSE	0.0130939	4.83e-06	17690	11773	0.2087	21.5232
281	family.Coriobacteriaceae.id.811	PAH	rs11656361	A	C	0.0773006	0.1292	FALSE	0.017553	8.02e-06	16665	10436	0.1292	19.3915
282	family.Coriobacteriaceae.id.811	PAH	rs12974142	G	A	0.0789796	0.1083	FALSE	0.0177205	8.51e-06	17413	11773	0.1083	19.8623
283	family.Coriobacteriaceae.id.811	PAH	rs13307134	C	T	0.0565686	0.2356	FALSE	0.0126265	7.8e-06	17527	11773	0.2356	20.0695
284	family.Coriobacteriaceae.id.811	PAH	rs1397793	G	A	-0.0498855	0.3857	FALSE	0.0112446	9.77e-06	17527	11773	0.3857	19.6792
285	family.Coriobacteriaceae.id.811	PAH	rs1816223	A	G	-0.0586265	0.2107	FALSE	0.0129006	4.84e-06	17688	11773	0.2107	20.65
286	family.Coriobacteriaceae.id.811	PAH	rs240104	T	C	-0.0603429	0.2445	FALSE	0.0126849	1.52e-06	17577	11773	0.2445	22.6271
287	family.Coriobacteriaceae.id.811	PAH	rs2442778	G	A	-0.116408	0.04573	FALSE	0.0258545	9.03e-06	13472	11773	0.04573	20.2689
288	family.Coriobacteriaceae.id.811	PAH	rs3025411	A	G	0.0926543	0.1044	FALSE	0.0209468	8.27e-06	15671	11773	0.1044	19.5632
289	family.Coriobacteriaceae.id.811	PAH	rs34739816	G	T	0.0965017	0.08151	FALSE	0.0207666	3.88e-06	16593	11773	0.08151	21.5917
290	family.Coriobacteriaceae.id.811	PAH	rs67561917	A	G	-0.0714367	0.1421	FALSE	0.0154113	5.39e-06	17333	11773	0.1421	21.4838
291	family.Coriobacteriaceae.id.811	PAH	rs719099	A	G	0.0778402	0.1362	FALSE	0.0155815	5.43e-07	17687	11773	0.1362	24.954
292	family.Coriobacteriaceae.id.811	PAH	rs8010111	G	A	-0.103377	0.06461	FALSE	0.0229286	6.9e-06	15996	11773	0.06461	20.3253
293	family.Defluviitaleaceae.id.1924	PAH	rs112893842	T	C	0.110761	0.09742	FALSE	0.0232545	2.75e-06	8203	11773	0.09742	22.6807
294	family.Defluviitaleaceae.id.1924	PAH	rs1582238	T	C	0.0801923	0.3718	FALSE	0.0167061	1.69e-06	8002	11767	0.3718	23.036
295	family.Defluviitaleaceae.id.1924	PAH	rs17051335	C	T	-0.134314	0.07952	FALSE	0.0292201	4.58e-06	8031	11773	0.07952	21.1235
296	family.Defluviitaleaceae.id.1924	PAH	rs1908593	T	C	0.070223	0.4622	FALSE	0.0156601	7.86e-06	8203	11773	0.4622	20.1032
297	family.Defluviitaleaceae.id.1924	PAH	rs4344384	G	T	0.0708803	0.4742	FALSE	0.0156121	5.86e-06	8200	11773	0.4742	20.6074
298	family.Defluviitaleaceae.id.1924	PAH	rs4677103	A	G	0.0977203	0.171	FALSE	0.0197033	9.42e-07	8002	11773	0.171	24.5915
299	family.Defluviitaleaceae.id.1924	PAH	rs540220	T	C	-0.123954	0.05964	FALSE	0.0289814	9.48e-06	7887	11773	0.05964	18.2881
300	family.Defluviitaleaceae.id.1924	PAH	rs55658617	T	C	0.177314	0.06958	FALSE	0.0361844	1.41e-06	6676	11773	0.06958	24.0056
301	family.Defluviitaleaceae.id.1924	PAH	rs72731813	C	T	-0.149751	0.08151	FALSE	0.0293415	2.76e-07	7786	11773	0.08151	26.0414
302	family.Defluviitaleaceae.id.1924	PAH	rs9608282	T	G	0.139014	0.06561	FALSE	0.0299429	4.61e-06	7736	11773	0.06561	21.5485
303	family.Defluviitaleaceae.id.1924	PAH	rs9725395	A	G	-0.138357	0.08748	FALSE	0.0295185	3.41e-06	8031	11773	0.08748	21.9636
304	family.Desulfovibrionaceae.id.3169	PAH	rs112381107	C	T	0.211435	0.04771	FALSE	0.0456962	2.82e-06	4455	11773	0.04771	21.3994
305	family.Desulfovibrionaceae.id.3169	PAH	rs11599763	T	C	-0.0555931	0.3897	FALSE	0.0117493	2.5e-06	15142	11773	0.3897	22.385
306	family.Desulfovibrionaceae.id.3169	PAH	rs17791387	A	G	-0.0729251	0.1412	FALSE	0.0154381	2.1e-06	15045	11773	0.1412	22.3106
307	family.Desulfovibrionaceae.id.3169	PAH	rs2692012	A	G	0.114231	0.06362	FALSE	0.0253568	1.56e-06	13080	11773	0.06362	20.2913
308	family.Desulfovibrionaceae.id.3169	PAH	rs2838334	G	A	0.0571419	0.3231	FALSE	0.012423	3.82e-06	15142	11773	0.3231	21.1544
309	family.Desulfovibrionaceae.id.3169	PAH	rs3935584	C	T	-0.0525838	0.496	FALSE	0.0115757	6.78e-06	15140	11773	0.496	20.6324
310	family.Desulfovibrionaceae.id.3169	PAH	rs4506934	C	T	-0.0943381	0.1123	FALSE	0.020138	3.16e-06	15035	11773	0.1123	21.9424
311	family.Desulfovibrionaceae.id.3169	PAH	rs6058181	C	T	0.0834742	0.1233	FALSE	0.0166111	2.7e-07	15074	11773	0.1233	25.2494
312	family.Desulfovibrionaceae.id.3169	PAH	rs72647048	T	C	-0.0770089	0.1163	FALSE	0.017089	9.61e-06	15142	11773	0.1163	20.3043
313	family.Desulfovibrionaceae.id.3169	PAH	rs9928243	C	A	-0.0541732	0.4254	FALSE	0.0117819	4.48e-06	15141	11773	0.4254	21.1389
314	family.Enterobacteriaceae.id.3469	PAH	rs11026530	T	C	0.0822408	0.1342	FALSE	0.0186379	9.43e-06	13485	11773	0.1342	19.4678
315	family.Enterobacteriaceae.id.3469	PAH	rs2374342	C	A	0.0582927	0.3569	FALSE	0.0126195	4.52e-06	13577	11773	0.3569	21.3345
316	family.Enterobacteriaceae.id.3469	PAH	rs35673018	G	A	0.0899642	0.09443	FALSE	0.0202934	7.63e-06	13326	11773	0.09443	19.65
317	family.Enterobacteriaceae.id.3469	PAH	rs504442	T	G	0.084159	0.1392	FALSE	0.0189479	5.17e-06	13578	11773	0.1392	19.7249
318	family.Enterobacteriaceae.id.3469	PAH	rs62210023	A	G	0.0606754	0.3519	FALSE	0.0130125	3.13e-06	13515	11773	0.3519	21.739
319	family.Enterobacteriaceae.id.3469	PAH	rs78143293	A	G	-0.0848521	0.1441	FALSE	0.0170415	1.2e-06	13572	11773	0.1441	24.7882
320	family.Enterobacteriaceae.id.3469	PAH	rs79757635	C	A	0.0758597	0.161	FALSE	0.0171286	9.32e-06	13419	11773	0.161	19.6117
321	family.Erysipelotrichaceae.id.2149	PAH	rs1074800	A	G	0.0492438	0.3986	FALSE	0.010887	6.15e-06	17789	11773	0.3986	20.4567
322	family.Erysipelotrichaceae.id.2149	PAH	rs10781552	C	T	-0.0552212	0.3121	FALSE	0.0116074	2.33e-06	17789	11773	0.3121	22.6304
323	family.Erysipelotrichaceae.id.2149	PAH	rs17530232	A	G	0.10305	0.07654	FALSE	0.0224648	2.79e-06	16622	11773	0.07654	21.0397
324	family.Erysipelotrichaceae.id.2149	PAH	rs1884466	C	T	-0.0475363	0.4513	FALSE	0.0106939	9.53e-06	18205	11773	0.4513	19.7576
325	family.Erysipelotrichaceae.id.2149	PAH	rs2300774	G	A	0.0524152	0.4076	FALSE	0.0106784	8.95e-07	18216	11773	0.4076	24.0911
326	family.Erysipelotrichaceae.id.2149	PAH	rs290833	T	G	-0.0497374	0.3688	FALSE	0.0111376	8.03e-06	17789	11773	0.3688	19.9402
327	family.Erysipelotrichaceae.id.2149	PAH	rs35161940	T	C	-0.0806041	0.1272	FALSE	0.0167641	1.85e-06	18213	11773	0.1272	23.1157
328	family.Erysipelotrichaceae.id.2149	PAH	rs4078432	C	T	-0.0608929	0.1809	FALSE	0.0133764	4.23e-06	17789	11773	0.1809	20.7209
329	family.Erysipelotrichaceae.id.2149	PAH	rs56970041	T	G	0.0724144	0.1113	FALSE	0.0164471	5.4e-06	18217	11773	0.1113	19.3832
330	family.Erysipelotrichaceae.id.2149	PAH	rs62504403	C	T	0.0681159	0.2356	FALSE	0.0127883	1.12e-07	16981	11773	0.2356	28.3673
331	family.Erysipelotrichaceae.id.2149	PAH	rs7234058	T	C	-0.0945759	0.09742	FALSE	0.0194091	9.12e-07	16874	11773	0.09742	23.741
332	family.Erysipelotrichaceae.id.2149	PAH	rs7826267	T	G	-0.0839071	0.07455	FALSE	0.0199131	9.28e-06	17586	11773	0.07455	17.753
333	family.Erysipelotrichaceae.id.2149	PAH	rs8003149	C	T	0.0538798	0.2823	FALSE	0.0116888	4.08e-06	18213	11773	0.2823	21.2454
334	family.FamilyXI.id.1936	PAH	rs10759623	C	T	-0.162115	0.1809	FALSE	0.032151	5.78e-07	3156	11773	0.1809	25.4086
335	family.FamilyXI.id.1936	PAH	rs11547158	A	G	-0.177599	0.1203	FALSE	0.0372795	2.7e-06	3133	11773	0.1203	22.6812
336	family.FamilyXI.id.1936	PAH	rs17379710	T	C	-0.116383	0.4354	FALSE	0.0252125	3.97e-06	3156	11773	0.4354	21.2949
337	family.FamilyXI.id.1936	PAH	rs2155352	A	G	-0.150538	0.2286	FALSE	0.0302319	6.63e-07	3150	11773	0.2286	24.7789
338	family.FamilyXI.id.1936	PAH	rs2156611	T	C	-0.112486	0.492	FALSE	0.0251099	9.43e-06	3155	11773	0.492	20.0555
339	family.FamilyXI.id.1936	PAH	rs3733511	A	G	0.128253	0.2942	FALSE	0.0274718	3.39e-06	3156	11773	0.2942	21.7816
340	family.FamilyXI.id.1936	PAH	rs488164	T	G	0.117998	0.3837	FALSE	0.025516	4.8e-06	3149	11773	0.3837	21.3721
341	family.FamilyXI.id.1936	PAH	rs697771	A	G	-0.117677	0.4324	FALSE	0.0251491	3.19e-06	3152	11773	0.4324	21.8808
342	family.FamilyXIII.id.1957	PAH	rs10404377	C	A	-0.0503183	0.4225	FALSE	0.011165	6.99e-06	16269	10436	0.4225	20.3086
343	family.FamilyXIII.id.1957	PAH	rs118170811	A	G	0.151619	0.03976	FALSE	0.0317112	1.8e-06	9645	11773	0.03976	22.8556
344	family.FamilyXIII.id.1957	PAH	rs12904405	A	G	-0.0851896	0.1024	FALSE	0.0192688	7.67e-06	16643	11773	0.1024	19.5438
345	family.FamilyXIII.id.1957	PAH	rs1887048	G	A	0.0579979	0.2237	FALSE	0.0129602	9.65e-06	16717	11773	0.2237	20.0239
346	family.FamilyXIII.id.1957	PAH	rs3098182	G	T	0.0508511	0.4324	FALSE	0.011014	4.04e-06	16731	11773	0.4324	21.3136
347	family.FamilyXIII.id.1957	PAH	rs482905	G	T	0.0596528	0.2495	FALSE	0.012717	3.72e-06	16737	11773	0.2495	22.0008
348	family.FamilyXIII.id.1957	PAH	rs6501525	A	G	0.0561559	0.3857	FALSE	0.0115587	1.24e-06	16269	11773	0.3857	23.6003
349	family.FamilyXIII.id.1957	PAH	rs66753613	G	A	0.0651136	0.2048	FALSE	0.0144251	8.08e-06	16269	11773	0.2048	20.3728
350	family.FamilyXIII.id.1957	PAH	rs6797051	C	T	-0.0805984	0.1173	FALSE	0.0171364	4.89e-06	16737	11773	0.1173	22.1188
351	family.FamilyXIII.id.1957	PAH	rs7514702	T	C	-0.0663236	0.1769	FALSE	0.0141626	3.92e-06	16737	11773	0.1769	21.9281
352	family.Lachnospiraceae.id.1987	PAH	rs10402491	C	T	0.0661701	0.1203	FALSE	0.014851	7.58e-06	18334	11773	0.1203	19.8503
353	family.Lachnospiraceae.id.1987	PAH	rs11139361	T	C	0.0494463	0.3628	FALSE	0.0110503	4.26e-06	18333	11773	0.3628	20.0202
354	family.Lachnospiraceae.id.1987	PAH	rs112040820	A	G	0.0549584	0.2704	FALSE	0.0117086	2.42e-06	17512	11773	0.2704	22.0298
355	family.Lachnospiraceae.id.1987	PAH	rs11841382	G	T	-0.0718128	0.07356	FALSE	0.017462	9.58e-06	18340	11773	0.07356	16.911
356	family.Lachnospiraceae.id.1987	PAH	rs11979110	T	C	-0.0500924	0.4473	FALSE	0.0105069	1.82e-06	18339	11773	0.4473	22.7274
357	family.Lachnospiraceae.id.1987	PAH	rs1205443	A	G	0.0501415	0.336	FALSE	0.0112157	7.29e-06	17779	11773	0.336	19.9844
358	family.Lachnospiraceae.id.1987	PAH	rs12760724	A	C	-0.0484566	0.3439	FALSE	0.0107934	7.27e-06	18340	11773	0.3439	20.1531
359	family.Lachnospiraceae.id.1987	PAH	rs13005175	A	G	0.0993483	0.08847	FALSE	0.0218395	8.37e-06	16893	11773	0.08847	20.6911
360	family.Lachnospiraceae.id.1987	PAH	rs146660815	T	C	-0.215114	0.05467	FALSE	0.0476778	6.53e-06	4112	11773	0.05467	20.3467
361	family.Lachnospiraceae.id.1987	PAH	rs2159863	A	G	-0.0585831	0.1978	FALSE	0.0128742	3.7e-06	18340	11773	0.1978	20.7041
362	family.Lachnospiraceae.id.1987	PAH	rs2910921	T	C	0.160302	0.04473	FALSE	0.035832	8.42e-06	6549	11773	0.04473	20.008
363	family.Lachnospiraceae.id.1987	PAH	rs3127230	C	T	-0.0503537	0.334	FALSE	0.0112201	6.2e-06	18340	11773	0.334	20.1384
364	family.Lachnospiraceae.id.1987	PAH	rs35524804	T	C	-0.0607481	0.2674	FALSE	0.0125216	2.45e-06	17859	11773	0.2674	23.5342
365	family.Lachnospiraceae.id.1987	PAH	rs7359994	T	C	-0.0503142	0.332	FALSE	0.0112482	5.36e-06	18340	11773	0.332	20.0065
366	family.Lachnospiraceae.id.1987	PAH	rs79086868	T	C	0.0776723	0.1093	FALSE	0.0164472	3.01e-06	17522	11773	0.1093	22.2996
367	family.Lachnospiraceae.id.1987	PAH	rs959845	C	T	-0.0493666	0.4453	FALSE	0.0107801	5.17e-06	17859	11773	0.4453	20.9686
368	family.Lachnospiraceae.id.1987	PAH	rs9929145	G	A	-0.125721	0.06163	FALSE	0.0245233	2.84e-07	15866	11773	0.06163	26.2786
369	family.Lactobacillaceae.id.1836	PAH	rs11674854	C	T	-0.0830224	0.4274	FALSE	0.0175267	2.6e-06	6750	11773	0.4274	22.4315
370	family.Lactobacillaceae.id.1836	PAH	rs1530559	G	A	0.0772453	0.4324	FALSE	0.0176921	9.65e-06	6750	11773	0.4324	19.057
371	family.Lactobacillaceae.id.1836	PAH	rs16861661	G	A	-0.193287	0.0497	FALSE	0.0379293	2.7e-07	5385	11773	0.0497	25.9595
372	family.Lactobacillaceae.id.1836	PAH	rs62314653	C	A	0.177082	0.06262	FALSE	0.0392269	6.59e-06	6016	11773	0.06262	20.3721
373	family.Lactobacillaceae.id.1836	PAH	rs74599091	A	G	0.191613	0.03479	FALSE	0.0425039	7.7e-06	4951	11773	0.03479	20.315
374	family.Lactobacillaceae.id.1836	PAH	rs768253	T	G	-0.0792344	0.3907	FALSE	0.0170604	3.61e-06	7059	11773	0.3907	21.5638
375	family.Lactobacillaceae.id.1836	PAH	rs77478751	A	G	-0.219178	0.05368	FALSE	0.0473566	5.96e-06	3704	10436	0.05368	21.409
376	family.Lactobacillaceae.id.1836	PAH	rs921925	A	C	0.0999419	0.2624	FALSE	0.0201687	5.77e-07	7053	11773	0.2624	24.5479
377	family.Lactobacillaceae.id.1836	PAH	rs9345899	A	G	-0.124042	0.1312	FALSE	0.0278946	9.45e-06	6602	11773	0.1312	19.768
378	family.Methanobacteriaceae.id.121	PAH	rs10202904	T	G	-0.121754	0.4672	FALSE	0.0235357	3.01e-07	3695	11773	0.4672	26.747
379	family.Methanobacteriaceae.id.121	PAH	rs10424197	G	A	-0.111274	0.325	FALSE	0.0247517	9.28e-06	3698	11773	0.325	20.1997
380	family.Methanobacteriaceae.id.121	PAH	rs4257531	G	A	0.164498	0.1143	FALSE	0.0364959	7.44e-06	3162	11773	0.1143	20.303
381	family.Methanobacteriaceae.id.121	PAH	rs56131665	G	A	0.178661	0.09344	FALSE	0.039298	6.18e-06	3572	11773	0.09344	20.6574
382	family.Methanobacteriaceae.id.121	PAH	rs6508769	T	C	0.153519	0.165	FALSE	0.0344519	8.23e-06	3319	11773	0.165	19.8444
383	family.Methanobacteriaceae.id.121	PAH	rs6776814	T	C	-0.199566	0.08946	FALSE	0.0411825	1.63e-06	3385	11773	0.08946	23.4688
384	family.Methanobacteriaceae.id.121	PAH	rs73068003	G	T	-0.15814	0.1223	FALSE	0.0351803	8.45e-06	3692	11773	0.1223	20.1953
385	family.Methanobacteriaceae.id.121	PAH	rs73457410	A	G	0.21534	0.0666	FALSE	0.0436695	1.41e-06	3498	11773	0.0666	24.3021
386	family.Methanobacteriaceae.id.121	PAH	rs75208022	C	T	-0.227245	0.07654	FALSE	0.048763	5.92e-06	3203	11773	0.07654	21.7038
387	family.Methanobacteriaceae.id.121	PAH	rs894996	C	A	0.216999	0.07157	FALSE	0.0449076	1.88e-06	3582	11773	0.07157	23.3364
388	family.Oxalobacteraceae.id.2966	PAH	rs111966731	T	C	0.204031	0.07157	FALSE	0.0445746	4.56e-06	4387	11773	0.07157	20.9421
389	family.Oxalobacteraceae.id.2966	PAH	rs11246212	T	C	0.13607	0.1252	FALSE	0.0291797	4.51e-06	5130	11773	0.1252	21.7369
390	family.Oxalobacteraceae.id.2966	PAH	rs12002250	A	C	0.196145	0.05964	FALSE	0.044523	5.53e-06	4726	11773	0.05964	19.4
391	family.Oxalobacteraceae.id.2966	PAH	rs1569853	T	C	-0.140043	0.1382	FALSE	0.0281704	7.45e-07	4997	11773	0.1382	24.7037
392	family.Oxalobacteraceae.id.2966	PAH	rs17138946	G	T	-0.189444	0.04672	FALSE	0.0430248	8.09e-06	4776	11773	0.04672	19.3794
393	family.Oxalobacteraceae.id.2966	PAH	rs36057338	G	T	0.181604	0.07555	FALSE	0.0398742	6.26e-06	4738	11773	0.07555	20.734
394	family.Oxalobacteraceae.id.2966	PAH	rs4428215	G	A	0.12561	0.2604	FALSE	0.0230053	4.88e-08	5167	11773	0.2604	29.8005
395	family.Oxalobacteraceae.id.2966	PAH	rs561239	A	G	0.105525	0.2823	FALSE	0.0236769	7.19e-06	4989	11773	0.2823	19.8558
396	family.Oxalobacteraceae.id.2966	PAH	rs6000536	C	T	-0.118383	0.2107	FALSE	0.0241355	7.39e-07	5166	11773	0.2107	24.049
397	family.Oxalobacteraceae.id.2966	PAH	rs62435498	C	A	0.181521	0.06461	FALSE	0.0400608	7.46e-06	4780	11773	0.06461	20.5227
398	family.Oxalobacteraceae.id.2966	PAH	rs736744	C	T	0.105642	0.4155	FALSE	0.0200648	1.49e-07	5167	11773	0.4155	27.7099
399	family.Oxalobacteraceae.id.2966	PAH	rs7993559	C	A	0.0921059	0.4622	FALSE	0.0201114	5.04e-06	4989	11773	0.4622	20.9661
400	family.Oxalobacteraceae.id.2966	PAH	rs80330081	A	C	-0.18756	0.06561	FALSE	0.0423688	6.64e-06	4672	11773	0.06561	19.5885
401	family.Oxalobacteraceae.id.2966	PAH	rs934049	G	A	0.109751	0.2276	FALSE	0.0238636	4.21e-06	4951	11773	0.2276	21.1433
402	family.Pasteurellaceae.id.3689	PAH	rs10965428	C	A	-0.119902	0.07952	FALSE	0.0258219	4.29e-06	8873	11773	0.07952	21.5565
403	family.Pasteurellaceae.id.3689	PAH	rs111582866	G	A	-0.113957	0.1014	FALSE	0.0256403	7.07e-06	8616	11773	0.1014	19.7486
404	family.Pasteurellaceae.id.3689	PAH	rs12050685	A	G	-0.0670948	0.3598	FALSE	0.015239	9.19e-06	9411	11773	0.3598	19.3809
405	family.Pasteurellaceae.id.3689	PAH	rs16970009	A	G	0.187381	0.04374	FALSE	0.0429572	7.32e-06	4703	11773	0.04374	19.0194
406	family.Pasteurellaceae.id.3689	PAH	rs35510	A	G	0.122729	0.07853	FALSE	0.0264958	4.02e-06	8671	11773	0.07853	21.4507
407	family.Pasteurellaceae.id.3689	PAH	rs4822728	T	C	0.0685479	0.4374	FALSE	0.0149032	4.72e-06	9412	11773	0.4374	21.1512
408	family.Pasteurellaceae.id.3689	PAH	rs6972479	A	G	-0.0781862	0.2425	FALSE	0.0175366	7.75e-06	8616	11773	0.2425	19.8733
409	family.Pasteurellaceae.id.3689	PAH	rs72756943	G	A	0.13988	0.08549	FALSE	0.0303029	3.35e-06	8020	11773	0.08549	21.3027
410	family.Pasteurellaceae.id.3689	PAH	rs73139353	A	C	-0.222573	0.06461	FALSE	0.0484634	8.71e-06	4047	11773	0.06461	21.0815
411	family.Pasteurellaceae.id.3689	PAH	rs76022354	C	T	0.24289	0.0328	FALSE	0.0500406	1.83e-06	3692	11773	0.0328	23.5471
412	family.Pasteurellaceae.id.3689	PAH	rs78909003	T	C	-0.241159	0.0497	FALSE	0.0498372	2.05e-06	3638	11773	0.0497	23.4025
413	family.Pasteurellaceae.id.3689	PAH	rs9382510	C	T	-0.0881865	0.2455	FALSE	0.0169965	2.48e-07	9410	11773	0.2455	26.915
414	family.Pasteurellaceae.id.3689	PAH	rs9895850	T	C	-0.176406	0.0497	FALSE	0.041017	9.08e-06	4737	11773	0.0497	18.4892
415	family.Pasteurellaceae.id.3689	PAH	rs9938097	T	C	-0.0710386	0.3668	FALSE	0.0158024	8.23e-06	9402	11773	0.3668	20.2045
416	family.Peptococcaceae.id.2024	PAH	rs117452796	A	G	-0.257982	0.06759	FALSE	0.0549569	3.15e-06	3161	11773	0.06759	22.0222
417	family.Peptococcaceae.id.2024	PAH	rs12144792	C	T	0.064399	0.3588	FALSE	0.0141246	5.82e-06	10718	11773	0.3588	20.7839
418	family.Peptococcaceae.id.2024	PAH	rs12634826	T	G	-0.0739885	0.2952	FALSE	0.0150931	1.01e-06	10381	11773	0.2952	24.0263
419	family.Peptococcaceae.id.2024	PAH	rs12992764	T	G	0.0684213	0.4026	FALSE	0.0141137	1.46e-06	10444	11773	0.4026	23.4973
420	family.Peptococcaceae.id.2024	PAH	rs150600492	A	C	0.135774	0.06262	FALSE	0.0289757	2.31e-06	9761	11773	0.06262	21.9521
421	family.Peptococcaceae.id.2024	PAH	rs35703006	G	T	0.0812655	0.2157	FALSE	0.0164355	4.95e-07	10715	11773	0.2157	24.4435
422	family.Peptococcaceae.id.2024	PAH	rs4990837	A	G	0.0910387	0.174	FALSE	0.0185869	1.74e-06	10718	11773	0.174	23.9858
423	family.Peptococcaceae.id.2024	PAH	rs75430375	C	T	-0.147941	0.06461	FALSE	0.0317498	3.41e-06	8375	11773	0.06461	21.7065
424	family.Peptococcaceae.id.2024	PAH	rs75898026	A	G	-0.0821779	0.1829	FALSE	0.0173541	2.02e-06	10444	11773	0.1829	22.4192
425	family.Peptostreptococcaceae.id.2042	PAH	rs10805326	G	A	0.0566637	0.2783	FALSE	0.012276	4.03e-06	16061	11773	0.2783	21.3031
426	family.Peptostreptococcaceae.id.2042	PAH	rs117020988	C	T	0.182411	0.06362	FALSE	0.0372126	1.03e-06	6831	11773	0.06362	24.0212
427	family.Peptostreptococcaceae.id.2042	PAH	rs12377846	C	A	-0.252	0.04871	FALSE	0.0511627	7.26e-07	3736	11773	0.04871	24.2473
428	family.Peptostreptococcaceae.id.2042	PAH	rs12986312	T	G	0.0571818	0.3221	FALSE	0.0125947	5.77e-06	15970	11773	0.3221	20.6103
429	family.Peptostreptococcaceae.id.2042	PAH	rs1467258	G	A	0.072584	0.167	FALSE	0.0162321	7.9e-06	15584	11773	0.167	19.9929
430	family.Peptostreptococcaceae.id.2042	PAH	rs1520207	C	T	0.0525658	0.4374	FALSE	0.0112476	3.17e-06	16057	11773	0.4374	21.839
431	family.Peptostreptococcaceae.id.2042	PAH	rs4692811	C	T	0.0642075	0.2644	FALSE	0.0126913	4.21e-07	16061	11773	0.2644	25.5922
432	family.Peptostreptococcaceae.id.2042	PAH	rs59865771	C	T	-0.0573764	0.2813	FALSE	0.0127192	7.69e-06	16040	11773	0.2813	20.3466
433	family.Peptostreptococcaceae.id.2042	PAH	rs59987323	C	T	-0.0537078	0.4274	FALSE	0.011443	2.7e-06	15584	11773	0.4274	22.0262
434	family.Peptostreptococcaceae.id.2042	PAH	rs61841503	G	A	0.0919658	0.1372	FALSE	0.0161331	9.8e-09	15333	11773	0.1372	32.4908
435	family.Peptostreptococcaceae.id.2042	PAH	rs6721459	A	G	0.0509823	0.4394	FALSE	0.0111975	5.08e-06	16061	11773	0.4394	20.7273
436	family.Peptostreptococcaceae.id.2042	PAH	rs76982728	T	C	0.124203	0.03877	FALSE	0.0266923	3.24e-06	11185	11773	0.03877	21.6477
437	family.Peptostreptococcaceae.id.2042	PAH	rs77540684	T	G	0.106725	0.05169	FALSE	0.0245638	8.14e-06	13495	11773	0.05169	18.8747
438	family.Peptostreptococcaceae.id.2042	PAH	rs9573937	A	G	-0.0693637	0.1769	FALSE	0.0142907	1.71e-06	16061	11773	0.1769	23.556
439	family.Porphyromonadaceae.id.943	PAH	rs10762312	G	A	-0.052368	0.2614	FALSE	0.0118814	8.7e-06	18028	11773	0.2614	19.4243
440	family.Porphyromonadaceae.id.943	PAH	rs10858364	G	T	0.055316	0.2763	FALSE	0.012085	4.31e-06	18028	11773	0.2763	20.9489
441	family.Porphyromonadaceae.id.943	PAH	rs17065783	A	G	-0.059133	0.2237	FALSE	0.0122235	1.79e-06	18028	11773	0.2237	23.4002
442	family.Porphyromonadaceae.id.943	PAH	rs1980561	A	G	-0.0485289	0.3857	FALSE	0.0109284	8.95e-06	18028	11773	0.3857	19.717
443	family.Porphyromonadaceae.id.943	PAH	rs35233670	T	C	-0.0473576	0.4414	FALSE	0.010602	7.91e-06	18024	11773	0.4414	19.9507
444	family.Porphyromonadaceae.id.943	PAH	rs35961441	A	C	0.0915257	0.07356	FALSE	0.0207306	8.37e-06	16374	11773	0.07356	19.4899
445	family.Porphyromonadaceae.id.943	PAH	rs6953849	A	G	0.0718149	0.1471	FALSE	0.0150724	2.44e-06	18028	11773	0.1471	22.6994
446	family.Porphyromonadaceae.id.943	PAH	rs7330827	T	C	-0.103842	0.07555	FALSE	0.0237355	8.05e-06	13754	11773	0.07555	19.1375
447	family.Porphyromonadaceae.id.943	PAH	rs864093	A	C	-0.0527939	0.2565	FALSE	0.0117499	9.6e-06	18027	11773	0.2565	20.1859
448	family.Prevotellaceae.id.960	PAH	rs12057990	C	T	0.0589878	0.2406	FALSE	0.0132268	8.97e-06	14867	11773	0.2406	19.8863
449	family.Prevotellaceae.id.960	PAH	rs12118202	T	C	-0.0751986	0.1899	FALSE	0.0147265	5.54e-07	14869	11773	0.1899	26.0712
450	family.Prevotellaceae.id.960	PAH	rs13069367	A	C	-0.0539768	0.3549	FALSE	0.0119687	7.39e-06	14860	11773	0.3549	20.3357
451	family.Prevotellaceae.id.960	PAH	rs148376875	T	G	0.084515	0.1203	FALSE	0.0179163	2.08e-06	14289	11773	0.1203	22.2489
452	family.Prevotellaceae.id.960	PAH	rs2206482	T	G	-0.0569105	0.4423	FALSE	0.0117486	1.3e-06	14808	11773	0.4423	23.4612
453	family.Prevotellaceae.id.960	PAH	rs2278540	G	A	0.0554249	0.326	FALSE	0.0123265	8.44e-06	14847	11773	0.326	20.215
454	family.Prevotellaceae.id.960	PAH	rs34660375	A	G	-0.0805894	0.1909	FALSE	0.0178291	7.4e-06	14289	8178	0.1909	20.4284
455	family.Prevotellaceae.id.960	PAH	rs3758087	T	C	0.0564199	0.2922	FALSE	0.0124655	8.61e-06	14871	11773	0.2922	20.4827
456	family.Prevotellaceae.id.960	PAH	rs3860225	A	G	0.083936	0.1382	FALSE	0.0167936	5.5e-07	14871	11773	0.1382	24.9776
457	family.Prevotellaceae.id.960	PAH	rs4493272	T	C	-0.0604992	0.4712	FALSE	0.0118027	3.02e-07	14867	11773	0.4712	26.271
458	family.Prevotellaceae.id.960	PAH	rs4685827	T	C	-0.0679529	0.2237	FALSE	0.0145407	2.77e-06	14867	11773	0.2237	21.8366
459	family.Prevotellaceae.id.960	PAH	rs7252711	A	G	-0.0740876	0.1272	FALSE	0.0161926	5.57e-06	14540	11773	0.1272	20.9314
460	family.Prevotellaceae.id.960	PAH	rs7975087	C	A	-0.0601448	0.2286	FALSE	0.0135454	7.59e-06	14871	11773	0.2286	19.713
461	family.Prevotellaceae.id.960	PAH	rs912860	G	A	-0.229046	0.02684	FALSE	0.0483124	9.3e-07	3479	11773	0.02684	22.4636
462	family.Prevotellaceae.id.960	PAH	rs9586501	G	A	0.0592681	0.3141	FALSE	0.0127329	2.59e-06	14868	11773	0.3141	21.6634
463	family.Prevotellaceae.id.960	PAH	rs9958960	G	A	-0.0914807	0.165	FALSE	0.0173611	1.06e-07	14061	11773	0.165	27.7614
464	family.Rhodospirillaceae.id.2717	PAH	rs1035406	G	A	-0.11354	0.0994	FALSE	0.0250863	5.84e-06	8483	11773	0.0994	20.4797
465	family.Rhodospirillaceae.id.2717	PAH	rs11591293	G	T	0.0743184	0.4195	FALSE	0.0158724	2.67e-06	8500	11773	0.4195	21.9182
466	family.Rhodospirillaceae.id.2717	PAH	rs13336560	C	T	-0.0701719	0.4563	FALSE	0.0158061	9.17e-06	8010	10436	0.4563	19.7045
467	family.Rhodospirillaceae.id.2717	PAH	rs1549633	A	C	0.0999312	0.1561	FALSE	0.0218634	4.7e-06	8010	11773	0.1561	20.8862
468	family.Rhodospirillaceae.id.2717	PAH	rs1923415	A	G	-0.0999238	0.1372	FALSE	0.0227326	9.64e-06	8501	11773	0.1372	19.3169
469	family.Rhodospirillaceae.id.2717	PAH	rs3754624	C	T	0.0971389	0.162	FALSE	0.0200064	1.71e-06	8496	11773	0.162	23.5693
470	family.Rhodospirillaceae.id.2717	PAH	rs4278423	T	C	0.107529	0.1064	FALSE	0.0235725	3.12e-06	8501	11773	0.1064	20.8037
471	family.Rhodospirillaceae.id.2717	PAH	rs55876211	C	T	-0.0911851	0.172	FALSE	0.0196395	2.87e-06	8494	11773	0.172	21.5518
472	family.Rhodospirillaceae.id.2717	PAH	rs61933850	G	A	0.164808	0.09046	FALSE	0.0360647	7.23e-06	6830	11773	0.09046	20.877
473	family.Rhodospirillaceae.id.2717	PAH	rs6679026	T	C	0.111984	0.1074	FALSE	0.0251088	9.95e-06	8497	11773	0.1074	19.8864
474	family.Rhodospirillaceae.id.2717	PAH	rs7001029	C	T	0.117366	0.09344	FALSE	0.0261324	5.35e-06	8044	11773	0.09344	20.1658
475	family.Rhodospirillaceae.id.2717	PAH	rs72714493	A	G	0.0816858	0.2157	FALSE	0.0180791	7.35e-06	8497	11773	0.2157	20.4097
476	family.Rhodospirillaceae.id.2717	PAH	rs74354280	C	T	-0.0911896	0.1531	FALSE	0.0204907	6.67e-06	8501	11773	0.1531	19.8004
477	family.Rhodospirillaceae.id.2717	PAH	rs76784716	A	G	0.136049	0.07157	FALSE	0.0285767	1.49e-06	8498	11773	0.07157	22.6603
478	family.Rhodospirillaceae.id.2717	PAH	rs9813022	A	G	-0.0842444	0.3022	FALSE	0.0163583	2.53e-07	8498	11773	0.3022	26.5156
479	family.Rikenellaceae.id.967	PAH	rs10217435	C	T	-0.0883756	0.08748	FALSE	0.0197506	6.51e-06	17679	11773	0.08748	20.0195
480	family.Rikenellaceae.id.967	PAH	rs10832801	A	C	-0.0534763	0.2674	FALSE	0.0122666	7.5e-06	17199	11773	0.2674	19.003
481	family.Rikenellaceae.id.967	PAH	rs1939881	G	A	-0.105589	0.05765	FALSE	0.0206213	5.64e-07	17434	11773	0.05765	26.2157
482	family.Rikenellaceae.id.967	PAH	rs2447496	G	A	-0.0549203	0.2833	FALSE	0.0121904	6.09e-06	17199	11773	0.2833	20.2944
483	family.Rikenellaceae.id.967	PAH	rs2833282	G	A	0.0711137	0.1282	FALSE	0.0156966	4.31e-06	17680	11773	0.1282	20.5232
484	family.Rikenellaceae.id.967	PAH	rs35909684	A	C	-0.0850181	0.07753	FALSE	0.0191539	7.1e-06	17565	11773	0.07753	19.6997
485	family.Rikenellaceae.id.967	PAH	rs36021379	A	G	-0.0656005	0.1342	FALSE	0.0144903	7.2e-06	17199	11773	0.1342	20.4932
486	family.Rikenellaceae.id.967	PAH	rs4264350	T	C	-0.0526393	0.3936	FALSE	0.0108555	1.35e-06	17668	11773	0.3936	23.5111
487	family.Rikenellaceae.id.967	PAH	rs59663348	G	A	0.0570915	0.1948	FALSE	0.0125048	6.12e-06	17678	11773	0.1948	20.8422
488	family.Rikenellaceae.id.967	PAH	rs62532512	C	A	-0.0504257	0.4831	FALSE	0.0107399	2.76e-06	17672	11773	0.4831	22.042
489	family.Rikenellaceae.id.967	PAH	rs6744030	C	T	0.0696747	0.1382	FALSE	0.0157103	9.32e-06	17564	11773	0.1382	19.6667
490	family.Rikenellaceae.id.967	PAH	rs67705352	T	G	-0.0549688	0.3738	FALSE	0.0110534	6.58e-07	17676	11773	0.3738	24.7282
491	family.Rikenellaceae.id.967	PAH	rs6837275	A	G	0.0570355	0.2535	FALSE	0.011887	1.45e-06	17199	11773	0.2535	23.0195
492	family.Rikenellaceae.id.967	PAH	rs7242694	C	T	-0.0618674	0.1809	FALSE	0.0134882	5.81e-06	17199	11773	0.1809	21.036
493	family.Rikenellaceae.id.967	PAH	rs74474130	T	G	0.137747	0.06561	FALSE	0.0295688	3.61e-06	11055	10436	0.06561	21.6981
494	family.Rikenellaceae.id.967	PAH	rs77885767	C	T	-0.156209	0.04771	FALSE	0.0336482	2.85e-06	8478	11773	0.04771	21.5471
495	family.Rikenellaceae.id.967	PAH	rs9389714	C	T	-0.0636841	0.1789	FALSE	0.0143416	8.79e-06	17680	11773	0.1789	19.7161
496	family.Rikenellaceae.id.967	PAH	rs9578457	G	A	-0.141478	0.05666	FALSE	0.0315848	3.99e-06	9400	11773	0.05666	20.0601
497	family.Rikenellaceae.id.967	PAH	rs9603208	G	T	0.0821173	0.1034	FALSE	0.0159596	1.92e-07	17680	11773	0.1034	26.4715
498	family.Ruminococcaceae.id.2050	PAH	rs10093275	C	T	0.0534595	0.2823	FALSE	0.011677	5.35e-06	18335	11773	0.2823	20.9576
499	family.Ruminococcaceae.id.2050	PAH	rs10166469	T	C	-0.053336	0.2763	FALSE	0.0120209	8.52e-06	18314	11773	0.2763	19.6843
500	family.Ruminococcaceae.id.2050	PAH	rs1158100	A	G	-0.0490539	0.3549	FALSE	0.0109865	8.61e-06	18333	11773	0.3549	19.9335
501	family.Ruminococcaceae.id.2050	PAH	rs1612733	T	C	0.108708	0.05964	FALSE	0.0238006	4.22e-06	15016	11773	0.05964	20.8589
502	family.Ruminococcaceae.id.2050	PAH	rs17376049	T	C	0.0848534	0.1083	FALSE	0.0172114	7.3e-07	18333	11773	0.1083	24.303
503	family.Ruminococcaceae.id.2050	PAH	rs2113833	T	C	0.169146	0.04175	FALSE	0.0355009	1.14e-06	4140	11773	0.04175	22.69
504	family.Ruminococcaceae.id.2050	PAH	rs3009418	C	A	0.0927607	0.07853	FALSE	0.0210123	8.69e-06	16407	10436	0.07853	19.4862
505	family.Ruminococcaceae.id.2050	PAH	rs55793120	T	C	0.13822	0.0507	FALSE	0.0266152	1.44e-07	12405	11773	0.0507	26.9658
506	family.Ruminococcaceae.id.2050	PAH	rs56199908	T	C	-0.199327	0.05368	FALSE	0.0410444	1.66e-06	5618	11773	0.05368	23.5759
507	family.Ruminococcaceae.id.2050	PAH	rs76724913	T	G	0.0901053	0.07654	FALSE	0.0203104	9.6e-06	17516	11773	0.07654	19.6794
508	family.Streptococcaceae.id.1850	PAH	rs10028567	C	T	-0.0934027	0.08151	FALSE	0.0190343	3.72e-06	16549	11773	0.08151	24.0763
509	family.Streptococcaceae.id.1850	PAH	rs11110281	T	C	-0.130554	0.06759	FALSE	0.0225943	1.4e-08	15316	11773	0.06759	33.3831
510	family.Streptococcaceae.id.1850	PAH	rs16950051	A	G	0.107008	0.05865	FALSE	0.0236973	5.34e-06	14431	11773	0.05865	20.3878
511	family.Streptococcaceae.id.1850	PAH	rs2370083	G	T	-0.0842751	0.08847	FALSE	0.0184509	4.26e-06	16516	11773	0.08847	20.8597
512	family.Streptococcaceae.id.1850	PAH	rs2952251	A	G	-0.0639298	0.2525	FALSE	0.0126525	3.72e-07	16612	11773	0.2525	25.5272
513	family.Streptococcaceae.id.1850	PAH	rs35344081	G	A	0.0609349	0.2406	FALSE	0.0129703	2.64e-06	16624	5880	0.2406	22.0688
514	family.Streptococcaceae.id.1850	PAH	rs4968759	A	G	-0.0544035	0.4264	FALSE	0.0111271	8.92e-07	16624	11773	0.4264	23.9021
515	family.Streptococcaceae.id.1850	PAH	rs57646748	G	A	-0.088021	0.06759	FALSE	0.019876	7.88e-06	16160	11773	0.06759	19.6093
516	family.Streptococcaceae.id.1850	PAH	rs6806351	T	C	-0.0619209	0.2087	FALSE	0.0135744	6.94e-06	16198	11773	0.2087	20.8056
517	family.Streptococcaceae.id.1850	PAH	rs72739637	A	G	0.0927983	0.1064	FALSE	0.0192021	1.82e-06	15111	11773	0.1064	23.3521
518	family.Streptococcaceae.id.1850	PAH	rs77968078	G	A	-0.0993013	0.05666	FALSE	0.0224788	7.93e-06	15519	11773	0.05666	19.5123
519	family.Streptococcaceae.id.1850	PAH	rs7916711	A	G	0.0959639	0.06461	FALSE	0.021545	6.33e-06	15515	11773	0.06461	19.8365
520	family.Streptococcaceae.id.1850	PAH	rs957755	T	G	-0.0642449	0.1909	FALSE	0.0142702	7.42e-06	16627	11773	0.1909	20.2658
521	family.Streptococcaceae.id.1850	PAH	rs9903102	C	A	-0.0693015	0.164	FALSE	0.0154096	4.92e-06	16623	11773	0.164	20.2232
522	family.Veillonellaceae.id.2172	PAH	rs111810795	C	T	-0.0867108	0.1074	FALSE	0.0180573	1.73e-06	15605	11772	0.1074	23.056
523	family.Veillonellaceae.id.2172	PAH	rs114889439	A	G	-0.253809	0.05268	FALSE	0.0539169	6.19e-06	3268	11773	0.05268	22.1462
524	family.Veillonellaceae.id.2172	PAH	rs11700976	C	A	0.0503337	0.4503	FALSE	0.0113763	9.25e-06	15971	11773	0.4503	19.5731
525	family.Veillonellaceae.id.2172	PAH	rs12186441	G	A	0.208096	0.03678	FALSE	0.0453999	4.53e-06	5236	11773	0.03678	21.0015
526	family.Veillonellaceae.id.2172	PAH	rs12668619	A	G	0.055301	0.3549	FALSE	0.0117654	2.57e-06	15971	11773	0.3549	22.0902
527	family.Veillonellaceae.id.2172	PAH	rs12741784	C	T	-0.0621452	0.336	FALSE	0.0119266	1.28e-07	15867	11773	0.336	27.1473
528	family.Veillonellaceae.id.2172	PAH	rs1442060	G	A	-0.0514024	0.494	FALSE	0.0112125	4.51e-06	15976	11773	0.494	21.0141
529	family.Veillonellaceae.id.2172	PAH	rs1693340	T	C	0.0818934	0.1262	FALSE	0.018245	9.25e-06	15058	11773	0.1262	20.1443
530	family.Veillonellaceae.id.2172	PAH	rs2175069	A	G	-0.0526752	0.3857	FALSE	0.0114886	4.64e-06	15976	11773	0.3857	21.0194
531	family.Veillonellaceae.id.2172	PAH	rs2561116	T	G	-0.083617	0.1133	FALSE	0.0187159	7.89e-06	15976	11773	0.1133	19.9578
532	family.Veillonellaceae.id.2172	PAH	rs2585520	G	T	-0.0904972	0.0825	FALSE	0.0200428	5.27e-06	15501	11773	0.0825	20.3844
533	family.Veillonellaceae.id.2172	PAH	rs4263802	G	A	0.050942	0.3837	FALSE	0.0114921	7.45e-06	15976	11773	0.3837	19.647
534	family.Veillonellaceae.id.2172	PAH	rs4461038	A	G	-0.0554965	0.3062	FALSE	0.0119467	3.73e-06	15973	11773	0.3062	21.5764
535	family.Veillonellaceae.id.2172	PAH	rs4797169	T	C	0.0587799	0.2505	FALSE	0.0128297	4.49e-06	15974	11773	0.2505	20.9881
536	family.Veillonellaceae.id.2172	PAH	rs61264131	A	C	0.202367	0.0497	FALSE	0.0464388	6.75e-06	3075	11773	0.0497	18.9773
537	family.Veillonellaceae.id.2172	PAH	rs6692542	A	G	0.0534397	0.3728	FALSE	0.0118254	8.68e-06	15976	11773	0.3728	20.4195
538	family.Veillonellaceae.id.2172	PAH	rs6909981	C	T	-0.0638697	0.2018	FALSE	0.0141765	5.48e-06	15976	11773	0.2018	20.2953
539	family.Veillonellaceae.id.2172	PAH	rs79535861	A	C	0.100666	0.08847	FALSE	0.0207016	1.58e-06	15061	11773	0.08847	23.643
540	family.Veillonellaceae.id.2172	PAH	rs9345168	C	A	0.0509102	0.4662	FALSE	0.0113253	8.49e-06	15976	11773	0.4662	20.2049
541	family.Verrucomicrobiaceae.id.4036	PAH	rs111862613	T	C	0.0907065	0.166	FALSE	0.0196746	3.73e-06	11621	8178	0.166	21.2515
542	family.Verrucomicrobiaceae.id.4036	PAH	rs117107102	A	G	0.204683	0.04473	FALSE	0.0431573	2.92e-06	4975	11773	0.04473	22.4844
543	family.Verrucomicrobiaceae.id.4036	PAH	rs11729256	T	C	0.0749798	0.2386	FALSE	0.0150177	6.73e-07	11861	11773	0.2386	24.9235
544	family.Verrucomicrobiaceae.id.4036	PAH	rs12908520	G	A	0.0619104	0.4563	FALSE	0.0130946	2.15e-06	11863	11773	0.4563	22.3496
545	family.Verrucomicrobiaceae.id.4036	PAH	rs2602429	C	T	0.0745516	0.2217	FALSE	0.0156195	2.7e-06	11690	11773	0.2217	22.7775
546	family.Verrucomicrobiaceae.id.4036	PAH	rs4242783	G	A	0.0687992	0.2873	FALSE	0.0147694	2.75e-06	11690	5880	0.2873	21.6955
547	family.Verrucomicrobiaceae.id.4036	PAH	rs4936098	A	G	0.0648691	0.34	FALSE	0.0135928	1.13e-06	11858	11773	0.34	22.7711
548	family.Verrucomicrobiaceae.id.4036	PAH	rs61779207	G	A	-0.0758811	0.1779	FALSE	0.0167762	6.63e-06	11591	11773	0.1779	20.4553
549	family.Verrucomicrobiaceae.id.4036	PAH	rs74542928	T	C	0.112124	0.07853	FALSE	0.0236422	1.65e-06	11216	11773	0.07853	22.4877
550	family.Verrucomicrobiaceae.id.4036	PAH	rs9349825	A	G	-0.0704354	0.2793	FALSE	0.0147128	2.51e-06	11858	11773	0.2793	22.9149
551	family.Verrucomicrobiaceae.id.4036	PAH	rs941682	G	A	-0.0631526	0.3111	FALSE	0.0143767	9.58e-06	11809	11773	0.3111	19.2925
552	family.Victivallaceae.id.2255	PAH	rs11671100	A	C	-0.160034	0.2008	FALSE	0.0349472	4.08e-06	3331	10436	0.2008	20.9575
553	family.Victivallaceae.id.2255	PAH	rs11764871	G	T	0.127099	0.2505	FALSE	0.025656	7.49e-07	3909	11773	0.2505	24.5293
554	family.Victivallaceae.id.2255	PAH	rs2944282	T	C	-0.124197	0.3002	FALSE	0.0257026	1.57e-06	3555	11773	0.3002	23.3358
555	family.Victivallaceae.id.2255	PAH	rs34962571	A	C	-0.186945	0.0825	FALSE	0.0418412	6.25e-06	3237	11773	0.0825	19.9505
556	family.Victivallaceae.id.2255	PAH	rs4396289	C	T	-0.152918	0.16	FALSE	0.0288525	1.54e-07	3913	11773	0.16	28.0753
557	family.Victivallaceae.id.2255	PAH	rs61702987	T	C	0.145501	0.175	FALSE	0.0300007	3.08e-06	3906	11773	0.175	23.5097
558	family.Victivallaceae.id.2255	PAH	rs62570196	C	T	-0.246101	0.06859	FALSE	0.0483077	2.7e-07	3091	11773	0.06859	25.9367
559	family.Victivallaceae.id.2255	PAH	rs6545794	A	G	-0.197786	0.08847	FALSE	0.0410495	5.97e-07	3916	11773	0.08847	23.2034
560	family.Victivallaceae.id.2255	PAH	rs67832247	C	T	-0.123489	0.2694	FALSE	0.0266695	3.24e-06	3555	11773	0.2694	21.4281
561	family.Victivallaceae.id.2255	PAH	rs7077363	G	A	0.148942	0.164	FALSE	0.0318366	2.83e-06	3912	11773	0.164	21.8756
562	family.Victivallaceae.id.2255	PAH	rs7314815	G	A	0.101088	0.497	FALSE	0.0225594	6.4e-06	3912	11773	0.497	20.0688
563	family.Victivallaceae.id.2255	PAH	rs7627405	C	T	-0.134158	0.167	FALSE	0.0301427	8.19e-06	3555	11773	0.167	19.7981
564	genus.Clostridiuminnocuumgroup.id.14397	PAH	rs10074000	T	C	-0.102648	0.4135	FALSE	0.0227508	7e-06	4048	11773	0.4135	20.3466
565	genus.Clostridiuminnocuumgroup.id.14397	PAH	rs10506058	A	G	0.0997048	0.3966	FALSE	0.0221926	8.92e-06	4163	11773	0.3966	20.1747
566	genus.Clostridiuminnocuumgroup.id.14397	PAH	rs1942371	G	A	-0.157938	0.1302	FALSE	0.034187	4.06e-06	3971	11773	0.1302	21.3321
567	genus.Clostridiuminnocuumgroup.id.14397	PAH	rs40656	C	T	0.142664	0.1889	FALSE	0.0311021	8.62e-06	4048	11773	0.1889	21.0299
568	genus.Clostridiuminnocuumgroup.id.14397	PAH	rs4869133	G	A	-0.180591	0.08847	FALSE	0.0409505	7.24e-06	3735	11773	0.08847	19.4374
569	genus.Clostridiuminnocuumgroup.id.14397	PAH	rs61267978	T	C	0.14708	0.1243	FALSE	0.0320875	5.59e-06	4165	11773	0.1243	21.0002
570	genus.Clostridiuminnocuumgroup.id.14397	PAH	rs6577484	G	A	0.160425	0.1481	FALSE	0.0360857	8.41e-06	3858	11773	0.1481	19.7536
571	genus.Clostridiuminnocuumgroup.id.14397	PAH	rs6890185	T	C	0.113424	0.3111	FALSE	0.0233137	1.12e-06	4166	11773	0.3111	23.6579
572	genus.Clostridiuminnocuumgroup.id.14397	PAH	rs77845139	A	G	-0.114993	0.2952	FALSE	0.0257186	8.41e-06	4048	11773	0.2952	19.9817
573	genus.Eubacteriumbrachygroup.id.11296	PAH	rs112617308	T	C	-0.170873	0.07952	FALSE	0.0362844	2.38e-06	4001	11773	0.07952	22.1662
574	genus.Eubacteriumbrachygroup.id.11296	PAH	rs12151423	A	G	0.101329	0.4791	FALSE	0.0227324	9.27e-06	3854	11773	0.4791	19.8585
575	genus.Eubacteriumbrachygroup.id.11296	PAH	rs13139592	T	C	-0.145997	0.1223	FALSE	0.0327192	7.97e-06	3842	11773	0.1223	19.9
576	genus.Eubacteriumbrachygroup.id.11296	PAH	rs1384962	A	G	0.120888	0.2107	FALSE	0.0266264	6.99e-06	4001	11773	0.2107	20.6028
577	genus.Eubacteriumbrachygroup.id.11296	PAH	rs2913110	C	T	0.105143	0.3777	FALSE	0.022942	4.56e-06	4001	11773	0.3777	20.9934
578	genus.Eubacteriumbrachygroup.id.11296	PAH	rs4862235	G	A	0.104806	0.4443	FALSE	0.0225751	3.73e-06	4000	11773	0.4443	21.5425
579	genus.Eubacteriumbrachygroup.id.11296	PAH	rs62348779	T	C	-0.201481	0.08151	FALSE	0.043286	3.78e-06	3827	11773	0.08151	21.6543
580	genus.Eubacteriumbrachygroup.id.11296	PAH	rs6591893	G	A	0.108225	0.3479	FALSE	0.0240319	7.34e-06	3999	11773	0.3479	20.2706
581	genus.Eubacteriumbrachygroup.id.11296	PAH	rs720439	A	G	-0.111927	0.2515	FALSE	0.0251252	7.03e-06	4001	11773	0.2515	19.835
582	genus.Eubacteriumbrachygroup.id.11296	PAH	rs73199919	T	C	-0.236717	0.05666	FALSE	0.0531335	8.16e-06	3008	11773	0.05666	19.835
583	genus.Eubacteriumcoprostanoligenesgroup.id.11375	PAH	rs1020520	T	G	-0.0590705	0.2038	FALSE	0.0132929	8.89e-06	17371	11773	0.2038	19.7448
584	genus.Eubacteriumcoprostanoligenesgroup.id.11375	PAH	rs10444197	A	G	-0.0505823	0.3678	FALSE	0.0113455	5.98e-06	17380	11773	0.3678	19.8746
585	genus.Eubacteriumcoprostanoligenesgroup.id.11375	PAH	rs11052069	T	C	0.0477832	0.4344	FALSE	0.0107833	9.38e-06	17380	11773	0.4344	19.6333
586	genus.Eubacteriumcoprostanoligenesgroup.id.11375	PAH	rs11720857	C	T	0.0630776	0.1769	FALSE	0.0144485	9.26e-06	16960	11773	0.1769	19.057
587	genus.Eubacteriumcoprostanoligenesgroup.id.11375	PAH	rs12906958	C	T	-0.0533159	0.3022	FALSE	0.0115935	4.35e-06	17380	11773	0.3022	21.1464
588	genus.Eubacteriumcoprostanoligenesgroup.id.11375	PAH	rs17159861	C	T	0.0962228	0.1332	FALSE	0.0168388	1.04e-08	17380	11773	0.1332	32.6499
589	genus.Eubacteriumcoprostanoligenesgroup.id.11375	PAH	rs2644213	G	A	0.0538845	0.2366	FALSE	0.0121245	9.86e-06	17380	11773	0.2366	19.7494
590	genus.Eubacteriumcoprostanoligenesgroup.id.11375	PAH	rs4076415	T	G	0.0515152	0.4006	FALSE	0.0110294	1.99e-06	16960	11773	0.4006	21.8129
591	genus.Eubacteriumcoprostanoligenesgroup.id.11375	PAH	rs62024432	C	T	-0.0769698	0.1252	FALSE	0.0172101	7.5e-06	17271	11773	0.1252	19.9996
592	genus.Eubacteriumcoprostanoligenesgroup.id.11375	PAH	rs6762473	C	A	0.0521584	0.3569	FALSE	0.0112353	4.26e-06	17377	11773	0.3569	21.5493
593	genus.Eubacteriumcoprostanoligenesgroup.id.11375	PAH	rs76898927	G	A	0.123055	0.04771	FALSE	0.0266375	4.79e-06	12197	11773	0.04771	21.3374
594	genus.Eubacteriumcoprostanoligenesgroup.id.11375	PAH	rs79895140	T	C	-0.0641017	0.2167	FALSE	0.0141153	8.62e-06	16139	11773	0.2167	20.6208
595	genus.Eubacteriumcoprostanoligenesgroup.id.11375	PAH	rs9648214	T	C	-0.0828719	0.1183	FALSE	0.016431	2.52e-07	17379	11773	0.1183	25.4354
596	genus.Eubacteriumeligensgroup.id.14372	PAH	rs12719051	A	G	0.0916626	0.1004	FALSE	0.0208183	7.12e-06	12799	11773	0.1004	19.3831
597	genus.Eubacteriumeligensgroup.id.14372	PAH	rs182318	G	A	-0.0824941	0.07753	FALSE	0.0195615	8.4e-06	14777	11773	0.07753	17.7821
598	genus.Eubacteriumeligensgroup.id.14372	PAH	rs2200429	A	G	-0.0888825	0.07356	FALSE	0.0198479	5.3e-06	14761	11773	0.07356	20.0514
599	genus.Eubacteriumeligensgroup.id.14372	PAH	rs265534	T	G	-0.0563756	0.4553	FALSE	0.0120127	2.27e-06	14776	11773	0.4553	22.0212
600	genus.Eubacteriumeligensgroup.id.14372	PAH	rs4583233	A	C	0.0670205	0.334	FALSE	0.0128122	2.84e-07	14327	11773	0.334	27.3595
601	genus.Eubacteriumeligensgroup.id.14372	PAH	rs56080211	C	T	0.123093	0.05567	FALSE	0.0282743	9.14e-06	10699	11773	0.05567	18.9496
602	genus.Eubacteriumeligensgroup.id.14372	PAH	rs6923695	T	G	0.103268	0.05666	FALSE	0.0229524	4.87e-06	12891	11773	0.05666	20.2396
603	genus.Eubacteriumfissicatenagroup.id.14373	PAH	rs10147907	T	G	0.172263	0.06859	FALSE	0.039601	8.27e-06	3833	11773	0.06859	18.9123
604	genus.Eubacteriumfissicatenagroup.id.14373	PAH	rs11818408	G	A	0.10585	0.4771	FALSE	0.0237114	8.2e-06	3590	11773	0.4771	19.9172
605	genus.Eubacteriumfissicatenagroup.id.14373	PAH	rs11876297	T	C	0.131469	0.2157	FALSE	0.0281712	2.67e-06	3396	11773	0.2157	21.7662
606	genus.Eubacteriumfissicatenagroup.id.14373	PAH	rs151257695	A	G	0.20951	0.08052	FALSE	0.0454847	3.1e-06	3587	11773	0.08052	21.2049
607	genus.Eubacteriumfissicatenagroup.id.14373	PAH	rs1768152	T	C	0.139489	0.1372	FALSE	0.0316186	8.7e-06	3590	11773	0.1372	19.4514
608	genus.Eubacteriumfissicatenagroup.id.14373	PAH	rs2733072	G	A	0.109644	0.4652	FALSE	0.0228306	1.49e-06	3833	11773	0.4652	23.0521
609	genus.Eubacteriumfissicatenagroup.id.14373	PAH	rs3771393	C	T	0.130842	0.2843	FALSE	0.0266671	7.38e-07	3792	11773	0.2843	24.0611
610	genus.Eubacteriumfissicatenagroup.id.14373	PAH	rs6934739	A	G	0.111463	0.2952	FALSE	0.0252788	9.75e-06	3831	11773	0.2952	19.4323
611	genus.Eubacteriumfissicatenagroup.id.14373	PAH	rs7104872	G	A	0.138612	0.1779	FALSE	0.0291906	2.73e-06	3829	11773	0.1779	22.5366
612	genus.Eubacteriumhalliigroup.id.11338	PAH	rs10501370	C	T	-0.115589	0.05268	FALSE	0.0252489	5.42e-06	13824	11773	0.05268	20.9549
613	genus.Eubacteriumhalliigroup.id.11338	PAH	rs10798999	C	T	0.0601661	0.2157	FALSE	0.0126752	2.61e-06	16561	11773	0.2157	22.5288
614	genus.Eubacteriumhalliigroup.id.11338	PAH	rs10808115	A	C	-0.0504747	0.4781	FALSE	0.0109922	4.42e-06	16566	11773	0.4781	21.0825
615	genus.Eubacteriumhalliigroup.id.11338	PAH	rs117748144	T	C	-0.126582	0.04274	FALSE	0.028712	7.86e-06	10861	11773	0.04274	19.4329
616	genus.Eubacteriumhalliigroup.id.11338	PAH	rs13116360	T	C	0.154124	0.06262	FALSE	0.0297185	2.94e-07	10323	10436	0.06262	26.8908
617	genus.Eubacteriumhalliigroup.id.11338	PAH	rs138531890	A	G	0.153138	0.05368	FALSE	0.0349456	5.43e-06	7710	11773	0.05368	19.1986
618	genus.Eubacteriumhalliigroup.id.11338	PAH	rs17074066	T	C	-0.0813986	0.09145	FALSE	0.0189272	9.35e-06	15804	11773	0.09145	18.4929
619	genus.Eubacteriumhalliigroup.id.11338	PAH	rs17474256	G	A	0.0810805	0.1233	FALSE	0.0184573	9.45e-06	16460	11773	0.1233	19.2949
620	genus.Eubacteriumhalliigroup.id.11338	PAH	rs281379	A	G	-0.0499523	0.4602	FALSE	0.0112153	9.33e-06	16130	11773	0.4602	19.8352
621	genus.Eubacteriumhalliigroup.id.11338	PAH	rs28584818	A	G	0.126115	0.06859	FALSE	0.0268627	4.43e-06	11095	11773	0.06859	22.0372
622	genus.Eubacteriumhalliigroup.id.11338	PAH	rs60254196	A	G	-0.0522832	0.4592	FALSE	0.0111865	2.7e-06	16238	11773	0.4592	21.8415
623	genus.Eubacteriumhalliigroup.id.11338	PAH	rs630939	C	T	-0.0508914	0.3996	FALSE	0.0114352	9.16e-06	16238	11773	0.3996	19.8037
624	genus.Eubacteriumhalliigroup.id.11338	PAH	rs6550770	T	C	-0.198087	0.05169	FALSE	0.0443545	4.82e-06	4279	10436	0.05169	19.9359
625	genus.Eubacteriumhalliigroup.id.11338	PAH	rs74018587	C	T	0.208943	0.03678	FALSE	0.043822	3.7e-06	3039	11773	0.03678	22.7188
626	genus.Eubacteriumhalliigroup.id.11338	PAH	rs78056098	G	T	-0.0507411	0.3608	FALSE	0.0113758	8.29e-06	16568	11773	0.3608	19.8931
627	genus.Eubacteriumhalliigroup.id.11338	PAH	rs949971	T	G	-0.0540164	0.3837	FALSE	0.0116101	3.29e-06	16566	11773	0.3837	21.6436
628	genus.Eubacteriumnodatumgroup.id.11297	PAH	rs10263623	C	T	0.193496	0.1044	FALSE	0.0439023	8.91e-06	3080	11773	0.1044	19.4127
629	genus.Eubacteriumnodatumgroup.id.11297	PAH	rs10458299	T	C	-0.187753	0.08052	FALSE	0.041969	8.37e-06	3271	11773	0.08052	20.0009
630	genus.Eubacteriumnodatumgroup.id.11297	PAH	rs11006576	A	G	-0.110167	0.4871	FALSE	0.024593	7.99e-06	3295	11773	0.4871	20.0548
631	genus.Eubacteriumnodatumgroup.id.11297	PAH	rs113893692	C	T	-0.185107	0.09841	FALSE	0.0403573	5.76e-06	3195	11773	0.09841	21.0247
632	genus.Eubacteriumnodatumgroup.id.11297	PAH	rs34297067	A	G	-0.186907	0.1392	FALSE	0.0341475	6.6e-08	3271	11773	0.1392	29.941
633	genus.Eubacteriumnodatumgroup.id.11297	PAH	rs61841040	G	T	0.160621	0.166	FALSE	0.0341609	3.56e-06	3295	11773	0.166	22.0944
634	genus.Eubacteriumnodatumgroup.id.11297	PAH	rs6818880	A	G	-0.110081	0.4553	FALSE	0.0245964	7.83e-06	3291	11773	0.4553	20.0176
635	genus.Eubacteriumnodatumgroup.id.11297	PAH	rs77910827	C	T	0.201788	0.1034	FALSE	0.0413568	9.05e-07	3271	11773	0.1034	23.7921
636	genus.Eubacteriumnodatumgroup.id.11297	PAH	rs7827125	C	T	0.1223	0.2823	FALSE	0.0271331	7.17e-06	3294	11773	0.2823	20.3043
637	genus.Eubacteriumnodatumgroup.id.11297	PAH	rs7880204	T	C	-0.125454	0.2475	FALSE	0.0275303	6.84e-06	3294	11773	0.2475	20.753
638	genus.Eubacteriumnodatumgroup.id.11297	PAH	rs9425984	T	C	-0.130234	0.2386	FALSE	0.0292347	7.21e-06	3294	11773	0.2386	19.833
639	genus.Eubacteriumoxidoreducensgroup.id.11339	PAH	rs12129908	C	A	0.0893272	0.4473	FALSE	0.0198333	5.8e-06	5377	11773	0.4473	20.2776
640	genus.Eubacteriumoxidoreducensgroup.id.11339	PAH	rs12423772	G	T	0.14098	0.1501	FALSE	0.0295029	2.63e-06	5321	11773	0.1501	22.8255
641	genus.Eubacteriumoxidoreducensgroup.id.11339	PAH	rs2973294	G	T	0.0923559	0.4205	FALSE	0.0195439	2.39e-06	5378	11773	0.4205	22.3227
642	genus.Eubacteriumoxidoreducensgroup.id.11339	PAH	rs34561138	G	A	0.216145	0.05865	FALSE	0.045992	2.51e-06	4186	11773	0.05865	22.076
643	genus.Eubacteriumoxidoreducensgroup.id.11339	PAH	rs440215	C	T	0.0932766	0.4622	FALSE	0.0195294	1.65e-06	5377	4543	0.4622	22.8038
644	genus.Eubacteriumrectalegroup.id.14374	PAH	rs10248854	C	A	-0.0527827	0.3598	FALSE	0.0113463	4.21e-06	17348	11773	0.3598	21.6382
645	genus.Eubacteriumrectalegroup.id.14374	PAH	rs10797540	A	G	0.0503179	0.4344	FALSE	0.0108389	3.53e-06	17350	11773	0.4344	21.5487
646	genus.Eubacteriumrectalegroup.id.14374	PAH	rs143694765	T	C	0.0870025	0.09443	FALSE	0.019779	9.75e-06	15124	11773	0.09443	19.3464
647	genus.Eubacteriumrectalegroup.id.14374	PAH	rs2884897	A	G	-0.129364	0.05268	FALSE	0.0289021	6.44e-06	10813	11773	0.05268	20.0303
648	genus.Eubacteriumrectalegroup.id.14374	PAH	rs314726	T	C	0.0528824	0.4573	FALSE	0.0109486	1.38e-06	16966	11773	0.4573	23.3266
649	genus.Eubacteriumrectalegroup.id.14374	PAH	rs35398954	A	G	-0.0901402	0.1213	FALSE	0.0174602	5.4e-07	16621	11773	0.1213	26.6494
650	genus.Eubacteriumrectalegroup.id.14374	PAH	rs59427698	A	G	-0.0576035	0.2028	FALSE	0.0130853	5.37e-06	16613	11773	0.2028	19.3765
651	genus.Eubacteriumrectalegroup.id.14374	PAH	rs62547233	A	G	0.0536319	0.3072	FALSE	0.0120201	9.9e-06	17347	11773	0.3072	19.9059
652	genus.Eubacteriumruminantiumgroup.id.11340	PAH	rs10131724	A	C	-0.199832	0.06362	FALSE	0.0414577	2.39e-06	5071	11773	0.06362	23.2247
653	genus.Eubacteriumruminantiumgroup.id.11340	PAH	rs10923018	G	A	0.0726438	0.4722	FALSE	0.0160924	6.8e-06	7739	11773	0.4722	20.3724
654	genus.Eubacteriumruminantiumgroup.id.11340	PAH	rs11637981	G	T	-0.073258	0.4841	FALSE	0.0160888	5.44e-06	7718	11773	0.4841	20.7277
655	genus.Eubacteriumruminantiumgroup.id.11340	PAH	rs13025464	T	C	-0.0737077	0.3827	FALSE	0.0163786	6.97e-06	7738	11773	0.3827	20.247
656	genus.Eubacteriumruminantiumgroup.id.11340	PAH	rs139749	C	T	-0.0845439	0.3419	FALSE	0.0171791	8.59e-07	7314	11773	0.3419	24.2129
657	genus.Eubacteriumruminantiumgroup.id.11340	PAH	rs16891896	G	A	-0.174787	0.05865	FALSE	0.0390573	2.38e-06	4753	11773	0.05865	20.0185
658	genus.Eubacteriumruminantiumgroup.id.11340	PAH	rs17519472	C	T	0.107804	0.1541	FALSE	0.0233984	4.7e-06	7710	11773	0.1541	21.222
659	genus.Eubacteriumruminantiumgroup.id.11340	PAH	rs209813	G	A	-0.103488	0.166	FALSE	0.0236391	9.23e-06	7264	11773	0.166	19.1602
660	genus.Eubacteriumruminantiumgroup.id.11340	PAH	rs2116427	A	G	0.0911461	0.2565	FALSE	0.0182353	4.67e-07	7739	11773	0.2565	24.9768
661	genus.Eubacteriumruminantiumgroup.id.11340	PAH	rs2229917	A	G	0.153538	0.0666	FALSE	0.0323922	2.16e-06	7050	11773	0.0666	22.4609
662	genus.Eubacteriumruminantiumgroup.id.11340	PAH	rs2418654	C	T	-0.0748879	0.4781	FALSE	0.0165852	6.17e-06	7314	11773	0.4781	20.3829
663	genus.Eubacteriumruminantiumgroup.id.11340	PAH	rs2817174	C	T	-0.0734306	0.4294	FALSE	0.0163687	7.87e-06	7710	11773	0.4294	20.1193
664	genus.Eubacteriumruminantiumgroup.id.11340	PAH	rs57340348	T	C	-0.0979429	0.2147	FALSE	0.0212166	4.93e-06	7314	11773	0.2147	21.3047
665	genus.Eubacteriumruminantiumgroup.id.11340	PAH	rs606117	A	G	0.0833243	0.332	FALSE	0.018056	4.82e-06	7263	11773	0.332	21.2903
666	genus.Eubacteriumruminantiumgroup.id.11340	PAH	rs6676699	G	T	-0.0888124	0.2217	FALSE	0.0196447	6.38e-06	7708	11773	0.2217	20.4335
667	genus.Eubacteriumruminantiumgroup.id.11340	PAH	rs7000472	A	G	-0.0762282	0.3618	FALSE	0.016523	4.07e-06	7739	11773	0.3618	21.2785
668	genus.Eubacteriumruminantiumgroup.id.11340	PAH	rs72836424	C	T	-0.139825	0.09543	FALSE	0.030069	2.62e-06	7314	11773	0.09543	21.6178
669	genus.Eubacteriumruminantiumgroup.id.11340	PAH	rs73139629	A	C	-0.115098	0.1322	FALSE	0.0247909	5.36e-06	7314	11773	0.1322	21.5491
670	genus.Eubacteriumventriosumgroup.id.11341	PAH	rs11617697	A	G	-0.143349	0.04771	FALSE	0.0286241	7.22e-07	11497	11773	0.04771	25.0754
671	genus.Eubacteriumventriosumgroup.id.11341	PAH	rs12964517	G	A	0.0587198	0.3161	FALSE	0.0123453	2.07e-06	15289	11773	0.3161	22.6207
672	genus.Eubacteriumventriosumgroup.id.11341	PAH	rs13082419	C	T	-0.0715522	0.17	FALSE	0.016137	9.56e-06	14501	11773	0.17	19.6581
673	genus.Eubacteriumventriosumgroup.id.11341	PAH	rs16884680	G	T	-0.0906428	0.1074	FALSE	0.0191909	1.74e-06	15289	11773	0.1074	22.3059
674	genus.Eubacteriumventriosumgroup.id.11341	PAH	rs35179274	C	T	-0.0627263	0.2435	FALSE	0.013786	5.76e-06	15287	11773	0.2435	20.6999
675	genus.Eubacteriumventriosumgroup.id.11341	PAH	rs3809430	T	C	-0.0548171	0.3479	FALSE	0.0118426	3.55e-06	15287	11773	0.3479	21.4232
676	genus.Eubacteriumventriosumgroup.id.11341	PAH	rs57199565	T	C	0.0783394	0.2406	FALSE	0.0160257	7.97e-07	14913	8178	0.2406	23.8929
677	genus.Eubacteriumventriosumgroup.id.11341	PAH	rs66746423	C	T	0.0751501	0.1561	FALSE	0.0164978	6.11e-06	14578	11773	0.1561	20.7465
678	genus.Eubacteriumventriosumgroup.id.11341	PAH	rs6704822	A	G	0.0739179	0.1163	FALSE	0.0166705	6.62e-06	15289	11773	0.1163	19.6583
679	genus.Eubacteriumventriosumgroup.id.11341	PAH	rs72783037	C	A	0.0658926	0.1869	FALSE	0.0143747	6.55e-06	15286	11773	0.1869	21.0097
680	genus.Eubacteriumventriosumgroup.id.11341	PAH	rs73615400	T	C	-0.0956303	0.09046	FALSE	0.0193428	9.54e-07	15146	11773	0.09046	24.4398
681	genus.Eubacteriumventriosumgroup.id.11341	PAH	rs73849225	T	C	0.0975711	0.07952	FALSE	0.0224388	5.21e-06	14573	11773	0.07952	18.9053
682	genus.Eubacteriumventriosumgroup.id.11341	PAH	rs78250280	G	A	0.0749762	0.1491	FALSE	0.0164404	3.36e-06	14835	11773	0.1491	20.7951
683	genus.Eubacteriumventriosumgroup.id.11341	PAH	rs876734	C	T	-0.0618696	0.2893	FALSE	0.0132532	2.89e-06	14913	11773	0.2893	21.7898
684	genus.Eubacteriumventriosumgroup.id.11341	PAH	rs9316536	T	G	-0.0817111	0.1362	FALSE	0.0183121	7.84e-06	15289	11773	0.1362	19.9081
685	genus.Eubacteriumxylanophilumgroup.id.14375	PAH	rs10140184	A	C	0.0576795	0.4125	FALSE	0.012599	4.96e-06	12930	11773	0.4125	20.9558
686	genus.Eubacteriumxylanophilumgroup.id.14375	PAH	rs10917203	A	C	0.0612633	0.335	FALSE	0.0130917	3.15e-06	12930	11773	0.335	21.8949
687	genus.Eubacteriumxylanophilumgroup.id.14375	PAH	rs112176119	C	T	-0.113455	0.06461	FALSE	0.0245762	3.33e-06	12199	11773	0.06461	21.3084
688	genus.Eubacteriumxylanophilumgroup.id.14375	PAH	rs13239072	G	A	0.0687427	0.2753	FALSE	0.0142728	1.82e-06	13307	11773	0.2753	23.1936
689	genus.Eubacteriumxylanophilumgroup.id.14375	PAH	rs17830032	G	A	-0.160597	0.05368	FALSE	0.0310515	2.39e-07	9527	11773	0.05368	26.7437
690	genus.Eubacteriumxylanophilumgroup.id.14375	PAH	rs1999224	G	T	-0.0949051	0.08847	FALSE	0.0203503	3.75e-06	13309	11773	0.08847	21.7457
691	genus.Eubacteriumxylanophilumgroup.id.14375	PAH	rs2012708	A	G	0.0573202	0.3638	FALSE	0.0126905	6.53e-06	13306	11773	0.3638	20.3983
692	genus.Eubacteriumxylanophilumgroup.id.14375	PAH	rs2213117	T	G	0.0877797	0.161	FALSE	0.0189012	4.21e-06	12878	11773	0.161	21.5646
693	genus.Eubacteriumxylanophilumgroup.id.14375	PAH	rs75586835	A	G	-0.114498	0.0666	FALSE	0.0263455	9.39e-06	12550	11773	0.0666	18.8847
694	genus.Ruminococcusgauvreauiigroup.id.11342	PAH	rs10931481	G	A	0.0610096	0.3111	FALSE	0.0130484	3.38e-06	13382	11773	0.3111	21.8582
695	genus.Ruminococcusgauvreauiigroup.id.11342	PAH	rs12079579	A	G	0.0955324	0.07256	FALSE	0.0213436	5.04e-06	12986	11773	0.07256	20.0308
696	genus.Ruminococcusgauvreauiigroup.id.11342	PAH	rs12539819	C	T	0.110654	0.09543	FALSE	0.0240684	4.49e-06	11860	8178	0.09543	21.1332
697	genus.Ruminococcusgauvreauiigroup.id.11342	PAH	rs1391597	C	T	0.0590284	0.3807	FALSE	0.0124874	1.86e-06	13382	11772	0.3807	22.3417
698	genus.Ruminococcusgauvreauiigroup.id.11342	PAH	rs2047242	A	G	-0.067603	0.2972	FALSE	0.0133738	2.46e-07	13369	11773	0.2972	25.5481
699	genus.Ruminococcusgauvreauiigroup.id.11342	PAH	rs2105937	A	G	0.0580215	0.334	FALSE	0.0127806	5.1e-06	13364	11773	0.334	20.6069
700	genus.Ruminococcusgauvreauiigroup.id.11342	PAH	rs2166943	A	C	0.0566974	0.4384	FALSE	0.0123497	5.28e-06	13377	11773	0.4384	21.0742
701	genus.Ruminococcusgauvreauiigroup.id.11342	PAH	rs289410	G	A	-0.0654926	0.2684	FALSE	0.0139101	2.27e-06	13380	11773	0.2684	22.1645
702	genus.Ruminococcusgauvreauiigroup.id.11342	PAH	rs431418	A	G	-0.094737	0.1193	FALSE	0.0210157	5.54e-06	13289	11773	0.1193	20.3182
703	genus.Ruminococcusgauvreauiigroup.id.11342	PAH	rs71386687	T	G	0.121037	0.05964	FALSE	0.02386	2.91e-07	11340	11773	0.05964	25.7288
704	genus.Ruminococcusgauvreauiigroup.id.11342	PAH	rs73802842	C	A	0.0736808	0.1431	FALSE	0.0169665	7.48e-06	13382	11773	0.1431	18.8565
705	genus.Ruminococcusgauvreauiigroup.id.11342	PAH	rs9870933	A	G	0.0621643	0.4085	FALSE	0.0126072	8.49e-07	13382	11773	0.4085	24.3098
706	genus.Ruminococcusgnavusgroup.id.14376	PAH	rs11597105	A	G	0.114673	0.1123	FALSE	0.0250653	6.95e-06	6328	11773	0.1123	20.9237
707	genus.Ruminococcusgnavusgroup.id.14376	PAH	rs11864644	T	C	-0.139804	0.07058	FALSE	0.0318253	5.01e-06	6241	11773	0.07058	19.2909
708	genus.Ruminococcusgnavusgroup.id.14376	PAH	rs12136548	C	T	0.0901946	0.2913	FALSE	0.0196476	3.1e-06	6401	11773	0.2913	21.0672
709	genus.Ruminococcusgnavusgroup.id.14376	PAH	rs12989336	G	A	-0.0846861	0.3052	FALSE	0.0187936	7.12e-06	6401	11773	0.3052	20.2987
710	genus.Ruminococcusgnavusgroup.id.14376	PAH	rs13163520	G	A	-0.127377	0.1809	FALSE	0.0233883	5.61e-08	6326	11773	0.1809	29.6517
711	genus.Ruminococcusgnavusgroup.id.14376	PAH	rs2909242	C	A	-0.0909965	0.3857	FALSE	0.018351	7.41e-07	6401	11773	0.3857	24.5807
712	genus.Ruminococcusgnavusgroup.id.14376	PAH	rs3124783	A	G	-0.11599	0.1203	FALSE	0.0249099	2.67e-06	6401	11773	0.1203	21.675
713	genus.Ruminococcusgnavusgroup.id.14376	PAH	rs4388134	C	T	-0.0904997	0.2455	FALSE	0.0203544	9.12e-06	6399	11773	0.2455	19.7625
714	genus.Ruminococcusgnavusgroup.id.14376	PAH	rs62167033	T	C	0.185289	0.07058	FALSE	0.0396295	3.5e-06	5194	11773	0.07058	21.8522
715	genus.Ruminococcusgnavusgroup.id.14376	PAH	rs78399089	T	C	0.144445	0.0825	FALSE	0.0326618	6.63e-06	5944	11773	0.0825	19.5514
716	genus.Ruminococcusgnavusgroup.id.14376	PAH	rs934940	A	C	-0.105045	0.1849	FALSE	0.0229588	2.74e-06	6309	11773	0.1849	20.9273
717	genus.Ruminococcusgnavusgroup.id.14376	PAH	rs9872758	T	C	0.0849233	0.4771	FALSE	0.0176643	1.66e-06	6398	11773	0.4771	23.106
718	genus.Ruminococcustorquesgroup.id.14377	PAH	rs10904297	A	G	-0.167804	0.02982	FALSE	0.0389812	2.69e-06	3143	11773	0.02982	18.5191
719	genus.Ruminococcustorquesgroup.id.14377	PAH	rs10967781	C	A	0.0507994	0.3181	FALSE	0.0113322	8.37e-06	17791	11773	0.3181	20.0927
720	genus.Ruminococcustorquesgroup.id.14377	PAH	rs12434631	A	G	0.074697	0.1402	FALSE	0.0153401	2.77e-06	17353	11773	0.1402	23.7084
721	genus.Ruminococcustorquesgroup.id.14377	PAH	rs1475330	T	C	0.0523492	0.3012	FALSE	0.01182	8.13e-06	17353	11773	0.3012	19.6125
722	genus.Ruminococcustorquesgroup.id.14377	PAH	rs35866622	T	C	-0.0612024	0.4404	FALSE	0.0109421	2.21e-08	17240	11773	0.4404	31.2812
723	genus.Ruminococcustorquesgroup.id.14377	PAH	rs4073731	T	C	0.0651948	0.1759	FALSE	0.0142221	4.05e-06	17793	11773	0.1759	21.0111
724	genus.Ruminococcustorquesgroup.id.14377	PAH	rs77034621	T	G	-0.151553	0.05268	FALSE	0.0335878	6.07e-06	8567	11773	0.05268	20.3547
725	genus.Ruminococcustorquesgroup.id.14377	PAH	rs8080469	G	A	0.0490727	0.4811	FALSE	0.0107036	3.5e-06	17798	11773	0.4811	21.0169
726	genus.Ruminococcustorquesgroup.id.14377	PAH	rs8141465	A	G	0.0480778	0.4573	FALSE	0.0107442	9.65e-06	17791	11773	0.4573	20.0212
727	genus.Actinomyces.id.423	PAH	rs2715439	C	T	0.0746684	0.4543	FALSE	0.0164822	6.27e-06	7468	11773	0.4543	20.5177
728	genus.Actinomyces.id.423	PAH	rs34583783	G	T	0.126596	0.1024	FALSE	0.0268461	4.49e-06	7468	11773	0.1024	22.2311
729	genus.Actinomyces.id.423	PAH	rs35011108	A	G	0.232634	0.06362	FALSE	0.0512044	6.34e-06	3515	11773	0.06362	20.6293
730	genus.Actinomyces.id.423	PAH	rs4073240	G	A	0.0749687	0.3827	FALSE	0.0167368	7.94e-06	7468	11773	0.3827	20.0585
731	genus.Actinomyces.id.423	PAH	rs4146653	G	A	0.0985224	0.1968	FALSE	0.0214182	4.5e-06	7468	11773	0.1968	21.1537
732	genus.Actinomyces.id.423	PAH	rs71315246	A	G	-0.0969809	0.1431	FALSE	0.021925	9.83e-06	7468	11773	0.1431	19.5603
733	genus.Actinomyces.id.423	PAH	rs7915461	T	C	0.18776	0.05765	FALSE	0.0401636	5.92e-06	5282	10436	0.05765	21.8462
734	genus.Adlercreutzia.id.812	PAH	rs11604400	C	T	-0.102524	0.1153	FALSE	0.0234834	9.74e-06	8107	11773	0.1153	19.0557
735	genus.Adlercreutzia.id.812	PAH	rs13231526	C	A	0.143237	0.06362	FALSE	0.0311654	4.81e-06	8051	11773	0.06362	21.1182
736	genus.Adlercreutzia.id.812	PAH	rs2717140	C	T	-0.119225	0.1113	FALSE	0.0251081	2.05e-06	8243	11773	0.1113	22.5425
737	genus.Adlercreutzia.id.812	PAH	rs55719207	G	A	-0.0699243	0.4175	FALSE	0.0158036	9.61e-06	8243	11773	0.4175	19.5721
738	genus.Adlercreutzia.id.812	PAH	rs6664405	T	C	-0.0953084	0.1441	FALSE	0.0210752	5.23e-06	8051	11773	0.1441	20.4462
739	genus.Adlercreutzia.id.812	PAH	rs7680684	C	T	-0.083381	0.325	FALSE	0.0168901	9.77e-07	8243	11773	0.325	24.3649
740	genus.Adlercreutzia.id.812	PAH	rs9490822	C	T	-0.0734512	0.4473	FALSE	0.0155789	2.54e-06	8243	11773	0.4473	22.2238
741	genus.Adlercreutzia.id.812	PAH	rs9915817	T	C	0.0749219	0.329	FALSE	0.016833	8.22e-06	8243	11773	0.329	19.8056
742	genus.Akkermansia.id.4037	PAH	rs111862613	T	C	0.0911199	0.166	FALSE	0.0196748	3.39e-06	11620	8178	0.166	21.4452
743	genus.Akkermansia.id.4037	PAH	rs117107102	A	G	0.204406	0.04473	FALSE	0.0431629	3.01e-06	4974	11773	0.04473	22.4178
744	genus.Akkermansia.id.4037	PAH	rs11729256	T	C	0.0750473	0.2386	FALSE	0.0150184	6.58e-07	11860	11773	0.2386	24.966
745	genus.Akkermansia.id.4037	PAH	rs12908520	G	A	0.061772	0.4563	FALSE	0.0130954	2.26e-06	11862	11773	0.4563	22.2471
746	genus.Akkermansia.id.4037	PAH	rs2602429	C	T	0.0745352	0.2217	FALSE	0.0156201	2.72e-06	11689	11773	0.2217	22.7656
747	genus.Akkermansia.id.4037	PAH	rs4242783	G	A	0.0685454	0.2873	FALSE	0.0147701	3e-06	11689	5880	0.2873	21.5336
748	genus.Akkermansia.id.4037	PAH	rs4936098	A	G	0.0649225	0.34	FALSE	0.0135934	1.1e-06	11857	11773	0.34	22.8067
749	genus.Akkermansia.id.4037	PAH	rs61779207	G	A	-0.0760539	0.1779	FALSE	0.0167769	6.32e-06	11590	11773	0.1779	20.5468
750	genus.Akkermansia.id.4037	PAH	rs74542928	T	C	0.112623	0.07853	FALSE	0.0236434	1.48e-06	11215	11773	0.07853	22.6858
751	genus.Akkermansia.id.4037	PAH	rs9349825	A	G	-0.0703407	0.2793	FALSE	0.0147133	2.6e-06	11857	11773	0.2793	22.8518
752	genus.Akkermansia.id.4037	PAH	rs941682	G	A	-0.0632957	0.3111	FALSE	0.0143777	9.17e-06	11808	11773	0.3111	19.3775
753	genus.Alistipes.id.968	PAH	rs1107244	G	A	0.0758558	0.07853	FALSE	0.0171182	3.59e-06	17571	11773	0.07853	19.6341
754	genus.Alistipes.id.968	PAH	rs11769002	G	A	-0.0528793	0.4006	FALSE	0.0109389	1.45e-06	17571	11773	0.4006	23.3657
755	genus.Alistipes.id.968	PAH	rs11958296	A	G	-0.0981222	0.07058	FALSE	0.0218272	9.3e-06	16214	11773	0.07058	20.2062
756	genus.Alistipes.id.968	PAH	rs12990744	C	T	-0.0776618	0.1233	FALSE	0.0172986	8.21e-06	16694	11773	0.1233	20.1531
757	genus.Alistipes.id.968	PAH	rs1689282	A	C	-0.0520061	0.34	FALSE	0.0113942	5.28e-06	17090	11773	0.34	20.8301
758	genus.Alistipes.id.968	PAH	rs2290844	C	T	0.0813969	0.1133	FALSE	0.0191632	9.1e-06	17571	11773	0.1133	18.0398
759	genus.Alistipes.id.968	PAH	rs2450745	A	C	-0.080524	0.0825	FALSE	0.0184702	7.12e-06	17571	11773	0.0825	19.0046
760	genus.Alistipes.id.968	PAH	rs2875322	T	C	-0.0580945	0.2068	FALSE	0.0131432	8.78e-06	17459	11773	0.2068	19.5351
761	genus.Alistipes.id.968	PAH	rs34417064	A	G	-0.048202	0.4881	FALSE	0.0106868	7.01e-06	17570	11773	0.4881	20.3414
762	genus.Alistipes.id.968	PAH	rs4810359	A	G	-0.0652428	0.1471	FALSE	0.0146155	7.5e-06	17380	11773	0.1471	19.9244
763	genus.Alistipes.id.968	PAH	rs62576416	T	C	0.0492647	0.3976	FALSE	0.0109733	7.5e-06	17564	11773	0.3976	20.1534
764	genus.Alistipes.id.968	PAH	rs67705352	T	G	-0.0532404	0.3738	FALSE	0.0110864	1.65e-06	17567	11773	0.3738	23.0596
765	genus.Alistipes.id.968	PAH	rs7129639	C	A	-0.0524955	0.4016	FALSE	0.0109584	1.78e-06	17571	10436	0.4016	22.9458
766	genus.Alistipes.id.968	PAH	rs8130320	A	G	-0.049002	0.4821	FALSE	0.010717	4.84e-06	17571	11773	0.4821	20.904
767	genus.Allisonella.id.2174	PAH	rs1901739	T	G	0.115769	0.495	FALSE	0.0248626	3.59e-06	3212	11773	0.495	21.6679
768	genus.Allisonella.id.2174	PAH	rs35110698	T	C	-0.146322	0.1491	FALSE	0.0320852	5.72e-06	3212	11773	0.1491	20.7845
769	genus.Allisonella.id.2174	PAH	rs35778461	C	T	0.146679	0.1918	FALSE	0.0297186	1.21e-06	3212	11773	0.1918	24.3449
770	genus.Allisonella.id.2174	PAH	rs594561	C	T	0.112231	0.4414	FALSE	0.0251681	9.41e-06	3212	11773	0.4414	19.8725
771	genus.Allisonella.id.2174	PAH	rs602075	A	G	0.168974	0.2306	FALSE	0.0296976	3.57e-08	3212	11773	0.2306	32.3541
772	genus.Allisonella.id.2174	PAH	rs6742198	G	A	0.149152	0.1958	FALSE	0.0316484	3.35e-06	3182	11773	0.1958	22.1963
773	genus.Allisonella.id.2174	PAH	rs76904847	G	A	0.148523	0.1899	FALSE	0.0334857	6.09e-06	3182	11773	0.1899	19.6607
774	genus.Allisonella.id.2174	PAH	rs7898615	T	G	0.167966	0.1153	FALSE	0.0373586	8.87e-06	3212	11773	0.1153	20.2019
775	genus.Alloprevotella.id.961	PAH	rs12675596	G	T	0.145669	0.2445	FALSE	0.0290678	9.64e-07	3008	11773	0.2445	25.0969
776	genus.Alloprevotella.id.961	PAH	rs2154444	T	G	0.138234	0.2227	FALSE	0.0308961	8.37e-06	3009	11773	0.2227	20.0049
777	genus.Alloprevotella.id.961	PAH	rs34619204	G	A	-0.156037	0.1998	FALSE	0.0344392	8.84e-06	3003	11773	0.1998	20.5144
778	genus.Alloprevotella.id.961	PAH	rs4364940	A	G	0.126418	0.2793	FALSE	0.0282207	8.58e-06	3008	11773	0.2793	20.0535
779	genus.Alloprevotella.id.961	PAH	rs4680035	A	G	-0.119599	0.4543	FALSE	0.0259446	4.99e-06	3007	11773	0.4543	21.2361
780	genus.Alloprevotella.id.961	PAH	rs58212166	A	G	-0.161506	0.1332	FALSE	0.0359102	7.94e-06	3005	11773	0.1332	20.2139
781	genus.Anaerofilum.id.2053	PAH	rs10794359	T	C	-0.0953524	0.4871	FALSE	0.02006	2.23e-06	4994	11773	0.4871	22.5854
782	genus.Anaerofilum.id.2053	PAH	rs1563175	A	C	0.0923834	0.4443	FALSE	0.0202157	5.54e-06	5051	11773	0.4443	20.8755
783	genus.Anaerofilum.id.2053	PAH	rs17012738	T	G	0.0903417	0.4076	FALSE	0.0200239	7.24e-06	5051	11773	0.4076	20.3472
784	genus.Anaerofilum.id.2053	PAH	rs17096874	C	T	-0.126337	0.1809	FALSE	0.0268919	2.86e-06	5051	11773	0.1809	22.062
785	genus.Anaerofilum.id.2053	PAH	rs356049	G	A	0.132603	0.1859	FALSE	0.0289802	6.56e-06	4994	11773	0.1859	20.9281
786	genus.Anaerofilum.id.2053	PAH	rs4244069	G	A	-0.146775	0.1133	FALSE	0.0326594	9.81e-06	5030	11773	0.1133	20.1888
787	genus.Anaerofilum.id.2053	PAH	rs4506496	G	A	0.10309	0.337	FALSE	0.0212861	1.49e-06	4935	11773	0.337	23.4457
788	genus.Anaerofilum.id.2053	PAH	rs712981	A	C	0.10076	0.4185	FALSE	0.0202902	6.83e-07	5051	11773	0.4185	24.6505
789	genus.Anaerofilum.id.2053	PAH	rs79598899	C	T	0.182586	0.0825	FALSE	0.0357284	3.75e-07	4709	11773	0.0825	26.1049
790	genus.Anaerofilum.id.2053	PAH	rs816292	T	C	-0.113003	0.2425	FALSE	0.02204	2.64e-07	5017	11773	0.2425	26.2772
791	genus.Anaerofilum.id.2053	PAH	rs9299345	T	C	-0.1364	0.1173	FALSE	0.0302372	8.04e-06	5051	11773	0.1173	20.341
792	genus.Anaerostipes.id.1991	PAH	rs10502061	A	G	0.0835752	0.09443	FALSE	0.0192017	7.94e-06	16825	11773	0.09443	18.942
793	genus.Anaerostipes.id.1991	PAH	rs2014785	T	C	0.0515687	0.3887	FALSE	0.0112199	4.68e-06	16445	11773	0.3887	21.1224
794	genus.Anaerostipes.id.1991	PAH	rs2396460	T	C	-0.0512653	0.4394	FALSE	0.0109555	2.91e-06	16912	11773	0.4394	21.8941
795	genus.Anaerostipes.id.1991	PAH	rs2804244	A	G	-0.053089	0.4553	FALSE	0.0110983	2.04e-06	16926	11773	0.4553	22.8795
796	genus.Anaerostipes.id.1991	PAH	rs3900776	G	A	-0.110013	0.07058	FALSE	0.0236302	2.75e-06	14694	11773	0.07058	21.6719
797	genus.Anaerostipes.id.1991	PAH	rs60983350	G	A	-0.0539901	0.4354	FALSE	0.0116575	4.42e-06	16344	10436	0.4354	21.4468
798	genus.Anaerostipes.id.1991	PAH	rs62157625	T	C	0.088573	0.1133	FALSE	0.0185548	1.45e-06	15215	11773	0.1133	22.7842
799	genus.Anaerostipes.id.1991	PAH	rs62215703	G	A	0.0644965	0.2197	FALSE	0.0136702	1.98e-06	15550	11773	0.2197	22.2571
800	genus.Anaerostipes.id.1991	PAH	rs6474958	A	G	-0.0500065	0.4026	FALSE	0.0112001	6.74e-06	16918	11773	0.4026	19.9324
801	genus.Anaerostipes.id.1991	PAH	rs6726833	C	A	-0.0877497	0.09443	FALSE	0.0189408	3.32e-06	16924	11773	0.09443	21.4606
802	genus.Anaerostipes.id.1991	PAH	rs6854026	T	C	-0.0508482	0.4881	FALSE	0.0109075	3.2e-06	16921	11773	0.4881	21.7294
803	genus.Anaerostipes.id.1991	PAH	rs7193624	C	T	0.0750642	0.1491	FALSE	0.0150723	5.35e-07	16926	11773	0.1491	24.8001
804	genus.Anaerostipes.id.1991	PAH	rs78735375	A	C	-0.137429	0.05268	FALSE	0.0305304	5.33e-06	10360	10436	0.05268	20.2584
805	genus.Anaerotruncus.id.2054	PAH	rs10150232	A	G	0.0567088	0.2535	FALSE	0.0124877	6.68e-06	16117	11773	0.2535	20.6197
806	genus.Anaerotruncus.id.2054	PAH	rs11018566	A	G	-0.156465	0.05169	FALSE	0.0366032	6.14e-06	6278	11773	0.05169	18.2666
807	genus.Anaerotruncus.id.2054	PAH	rs115414803	A	C	-0.144356	0.05865	FALSE	0.0317524	6.83e-06	9273	11773	0.05865	20.6644
808	genus.Anaerotruncus.id.2054	PAH	rs1272208	G	T	-0.0611743	0.2803	FALSE	0.0129831	4.28e-06	16117	11773	0.2803	22.1988
809	genus.Anaerotruncus.id.2054	PAH	rs1431492	C	T	-0.0654996	0.1829	FALSE	0.0146188	7.36e-06	16560	11773	0.1829	20.0725
810	genus.Anaerotruncus.id.2054	PAH	rs17734739	T	C	0.0660052	0.1899	FALSE	0.014908	7.43e-06	15927	11773	0.1899	19.6002
811	genus.Anaerotruncus.id.2054	PAH	rs34449434	A	C	-0.0497004	0.4563	FALSE	0.0113402	9.85e-06	16117	8178	0.4563	19.2054
812	genus.Anaerotruncus.id.2054	PAH	rs4669806	G	T	0.0576389	0.2495	FALSE	0.0122994	2.42e-06	16566	11773	0.2495	21.9589
813	genus.Anaerotruncus.id.2054	PAH	rs6494922	A	G	0.0903106	0.07256	FALSE	0.0202257	6.62e-06	16067	11773	0.07256	19.9351
814	genus.Anaerotruncus.id.2054	PAH	rs6563550	T	C	0.0877135	0.07853	FALSE	0.0176745	2.35e-07	16566	11773	0.07853	24.6256
815	genus.Anaerotruncus.id.2054	PAH	rs7155595	C	A	0.0539336	0.3091	FALSE	0.0118903	7.55e-06	16553	11773	0.3091	20.5722
816	genus.Anaerotruncus.id.2054	PAH	rs8005030	C	T	0.0554447	0.3022	FALSE	0.0117854	2.28e-06	16548	11773	0.3022	22.1297
817	genus.Anaerotruncus.id.2054	PAH	rs9347879	T	C	0.050618	0.4602	FALSE	0.011049	4.22e-06	16566	11773	0.4602	20.9851
818	genus.Bacteroides.id.918	PAH	rs11585893	A	G	-0.0740746	0.1481	FALSE	0.0147633	1.8e-06	17821	11773	0.1481	25.1722
819	genus.Bacteroides.id.918	PAH	rs13207588	A	G	-0.059205	0.2326	FALSE	0.0131195	7.49e-06	17707	11773	0.2326	20.3627
820	genus.Bacteroides.id.918	PAH	rs1340391	T	C	-0.0592004	0.1918	FALSE	0.0132244	6.73e-06	18302	11773	0.1918	20.0377
821	genus.Bacteroides.id.918	PAH	rs17619981	T	G	0.0880978	0.06561	FALSE	0.0187002	2.69e-06	15801	11773	0.06561	22.1913
822	genus.Bacteroides.id.918	PAH	rs2023437	T	C	-0.0782324	0.1243	FALSE	0.0167634	5.02e-06	17484	11773	0.1243	21.7771
823	genus.Bacteroides.id.918	PAH	rs66474973	G	T	0.0812515	0.1153	FALSE	0.0164479	6.81e-07	17405	11773	0.1153	24.4001
824	genus.Bacteroides.id.918	PAH	rs66710942	C	T	0.0488038	0.4155	FALSE	0.0107412	5.86e-06	17821	11773	0.4155	20.642
825	genus.Bacteroides.id.918	PAH	rs6795673	C	T	0.0538565	0.4115	FALSE	0.0105251	3.38e-07	18301	11773	0.4115	26.1803
826	genus.Bacteroides.id.918	PAH	rs9507307	C	T	0.0604456	0.1899	FALSE	0.0129128	2.13e-06	18184	11773	0.1899	21.91
827	genus.Barnesiella.id.944	PAH	rs11155559	T	C	0.0956023	0.09543	FALSE	0.0212961	8.92e-06	13383	11773	0.09543	20.1499
828	genus.Barnesiella.id.944	PAH	rs113258194	A	G	0.098992	0.1024	FALSE	0.0214121	7.31e-06	13945	11773	0.1024	21.3708
829	genus.Barnesiella.id.944	PAH	rs12909713	C	T	-0.0550716	0.4692	FALSE	0.0120039	4.95e-06	14205	11773	0.4692	21.045
830	genus.Barnesiella.id.944	PAH	rs13242616	T	C	-0.0583747	0.3698	FALSE	0.0123176	2.29e-06	13945	11773	0.3698	22.4562
831	genus.Barnesiella.id.944	PAH	rs199035	G	A	0.0559495	0.4911	FALSE	0.0119716	3e-06	13945	11773	0.4911	21.8388
832	genus.Barnesiella.id.944	PAH	rs2276875	A	G	-0.0697176	0.2545	FALSE	0.0139537	4.65e-07	13893	11773	0.2545	24.9599
833	genus.Barnesiella.id.944	PAH	rs2428166	G	A	-0.165859	0.04871	FALSE	0.0337309	8.51e-07	8091	11773	0.04871	24.172
834	genus.Barnesiella.id.944	PAH	rs35177866	A	G	0.0917125	0.1243	FALSE	0.0190133	2.95e-06	13394	10436	0.1243	23.2635
835	genus.Barnesiella.id.944	PAH	rs60316894	C	T	-0.121478	0.05964	FALSE	0.025184	1.19e-06	12717	11773	0.05964	23.2637
836	genus.Barnesiella.id.944	PAH	rs62251337	A	G	-0.0690763	0.1581	FALSE	0.0149374	4.24e-06	13945	11773	0.1581	21.3818
837	genus.Barnesiella.id.944	PAH	rs72684847	T	C	-0.114369	0.06561	FALSE	0.0253873	6.76e-06	12984	11773	0.06561	20.2917
838	genus.Barnesiella.id.944	PAH	rs76181748	C	T	-0.0778559	0.1441	FALSE	0.017164	6.78e-06	14201	11773	0.1441	20.5724
839	genus.Barnesiella.id.944	PAH	rs77455852	T	G	-0.0891491	0.1213	FALSE	0.0195601	3.16e-06	13394	10436	0.1213	20.7696
840	genus.Barnesiella.id.944	PAH	rs79795328	A	G	-0.0818645	0.1252	FALSE	0.0176441	4.23e-06	13657	11773	0.1252	21.5243
841	genus.Bifidobacterium.id.436	PAH	rs12022129	G	A	0.0619356	0.2207	FALSE	0.0138937	8e-06	14776	11773	0.2207	19.8693
842	genus.Bifidobacterium.id.436	PAH	rs182549	C	T	0.119703	0.4911	FALSE	0.0127294	1.28e-20	14778	5880	0.4911	88.418
843	genus.Bifidobacterium.id.436	PAH	rs2491158	G	A	0.0712624	0.1819	FALSE	0.015983	8.05e-06	14021	11773	0.1819	19.8766
844	genus.Bifidobacterium.id.436	PAH	rs2686790	T	C	0.070741	0.1153	FALSE	0.0157926	7.5e-06	14778	11773	0.1153	20.0621
845	genus.Bifidobacterium.id.436	PAH	rs540489	T	G	-0.0637641	0.2336	FALSE	0.0138746	5.19e-06	14561	11773	0.2336	21.118
846	genus.Bifidobacterium.id.436	PAH	rs55888705	A	G	0.0546319	0.3867	FALSE	0.0121139	6.67e-06	14777	11773	0.3867	20.3362
847	genus.Bifidobacterium.id.436	PAH	rs56108664	T	C	0.0729971	0.1849	FALSE	0.0157926	2.44e-06	13916	10436	0.1849	21.362
848	genus.Bifidobacterium.id.436	PAH	rs5746486	T	C	-0.0536216	0.3539	FALSE	0.0120801	9e-06	14778	11773	0.3539	19.7008
849	genus.Bifidobacterium.id.436	PAH	rs62181700	G	A	-0.0624643	0.2813	FALSE	0.0131205	2.17e-06	14774	11773	0.2813	22.6622
850	genus.Bifidobacterium.id.436	PAH	rs7322849	T	C	0.112428	0.09642	FALSE	0.0201813	1.08e-08	14778	11773	0.09642	31.0311
851	genus.Bifidobacterium.id.436	PAH	rs73797465	T	G	-0.0953566	0.08648	FALSE	0.0209236	4.38e-06	14666	11773	0.08648	20.7667
852	genus.Bifidobacterium.id.436	PAH	rs75344046	C	T	0.232354	0.0497	FALSE	0.0505979	4.86e-06	3856	11773	0.0497	21.0771
853	genus.Bifidobacterium.id.436	PAH	rs857444	C	T	0.0558234	0.3608	FALSE	0.0121219	3.57e-06	14777	11773	0.3608	21.2047
854	genus.Bilophila.id.3170	PAH	rs11069458	T	C	-0.0680947	0.1899	FALSE	0.015503	7.72e-06	12856	11773	0.1899	19.2898
855	genus.Bilophila.id.3170	PAH	rs1241171	G	A	-0.0692654	0.2157	FALSE	0.0150148	4.24e-06	12856	11773	0.2157	21.2777
856	genus.Bilophila.id.3170	PAH	rs1571225	C	T	0.0826826	0.1491	FALSE	0.0170621	1.12e-06	12854	11773	0.1491	23.4797
857	genus.Bilophila.id.3170	PAH	rs1969927	G	A	0.0564589	0.3797	FALSE	0.0126935	9.07e-06	12777	11773	0.3797	19.7804
858	genus.Bilophila.id.3170	PAH	rs2728491	G	T	-0.0627416	0.3101	FALSE	0.0139456	6.33e-06	12856	9488	0.3101	20.2379
859	genus.Bilophila.id.3170	PAH	rs3827020	C	T	0.0766479	0.1899	FALSE	0.0160642	1.79e-06	12628	11773	0.1899	22.7621
860	genus.Bilophila.id.3170	PAH	rs4798126	G	A	0.073288	0.1501	FALSE	0.016799	7.15e-06	12777	11773	0.1501	19.0297
861	genus.Bilophila.id.3170	PAH	rs542415	T	C	-0.0613623	0.34	FALSE	0.0133436	4.71e-06	12777	11773	0.34	21.1441
862	genus.Bilophila.id.3170	PAH	rs60178956	G	A	-0.0624818	0.2346	FALSE	0.0141485	8.06e-06	12777	11773	0.2346	19.4993
863	genus.Bilophila.id.3170	PAH	rs6793291	C	A	0.112729	0.09245	FALSE	0.0241633	3.11e-06	11051	11773	0.09245	21.7611
864	genus.Bilophila.id.3170	PAH	rs72676854	T	C	0.123209	0.06561	FALSE	0.026882	5.62e-06	11616	11773	0.06561	21.0031
865	genus.Bilophila.id.3170	PAH	rs7802841	C	A	0.0670097	0.3509	FALSE	0.0137701	1.77e-06	12856	10436	0.3509	23.6775
866	genus.Bilophila.id.3170	PAH	rs9899990	A	G	-0.102702	0.06561	FALSE	0.0233878	9.07e-06	12088	11773	0.06561	19.2801
867	genus.Blautia.id.1992	PAH	rs11149971	C	T	0.117605	0.05368	FALSE	0.02339	1.04e-06	16255	11773	0.05368	25.2777
868	genus.Blautia.id.1992	PAH	rs113271346	C	T	0.0782682	0.1183	FALSE	0.0172116	6.85e-06	17465	11773	0.1183	20.6765
869	genus.Blautia.id.1992	PAH	rs115043014	G	A	-0.206605	0.04374	FALSE	0.043992	5.19e-06	4902	11773	0.04374	22.0475
870	genus.Blautia.id.1992	PAH	rs117001700	T	C	0.196414	0.04374	FALSE	0.0441122	8.84e-06	4965	11773	0.04374	19.8177
871	genus.Blautia.id.1992	PAH	rs12453000	C	T	0.0625335	0.2197	FALSE	0.0129987	1.26e-06	17815	11773	0.2197	23.1406
872	genus.Blautia.id.1992	PAH	rs16892041	T	C	-0.0622605	0.171	FALSE	0.0141804	8.82e-06	18276	11773	0.171	19.2753
873	genus.Blautia.id.1992	PAH	rs2788271	T	G	-0.0575596	0.165	FALSE	0.0133492	7.16e-06	18276	11773	0.165	18.59
874	genus.Blautia.id.1992	PAH	rs3005511	A	G	0.0501085	0.336	FALSE	0.0110768	6.19e-06	18276	11773	0.336	20.4621
875	genus.Blautia.id.1992	PAH	rs4926264	T	C	0.0826207	0.07853	FALSE	0.0178239	5.1e-06	18276	11773	0.07853	21.4844
876	genus.Blautia.id.1992	PAH	rs67794373	C	T	0.0601709	0.2137	FALSE	0.0123443	1e-06	18158	11773	0.2137	23.7571
877	genus.Blautia.id.1992	PAH	rs682885	A	G	-0.0493376	0.4165	FALSE	0.0107359	4.49e-06	18274	11773	0.4165	21.117
878	genus.Blautia.id.1992	PAH	rs72973581	A	G	0.125169	0.05467	FALSE	0.0265408	1.74e-06	12764	10436	0.05467	22.2381
879	genus.Blautia.id.1992	PAH	rs7860714	A	G	-0.0502178	0.334	FALSE	0.0109853	4.09e-06	18162	8178	0.334	20.8952
880	genus.Butyricicoccus.id.2055	PAH	rs10084203	A	G	0.0549699	0.2416	FALSE	0.0123563	8.59e-06	17135	11773	0.2416	19.789
881	genus.Butyricicoccus.id.2055	PAH	rs12034718	A	G	0.0701199	0.165	FALSE	0.0158214	9.58e-06	16237	11773	0.165	19.64
882	genus.Butyricicoccus.id.2055	PAH	rs12585793	T	C	-0.262206	0.05268	FALSE	0.0564729	5.79e-06	3135	11773	0.05268	21.5441
883	genus.Butyricicoccus.id.2055	PAH	rs2017189	G	T	-0.0506956	0.4215	FALSE	0.011024	3.87e-06	17133	11773	0.4215	21.1451
884	genus.Butyricicoccus.id.2055	PAH	rs4962426	G	T	0.0614216	0.1978	FALSE	0.0135979	7.38e-06	16889	11773	0.1978	20.4007
885	genus.Butyricicoccus.id.2055	PAH	rs56221232	T	C	0.0828027	0.1083	FALSE	0.0167401	7.62e-07	17133	11773	0.1083	24.4638
886	genus.Butyricicoccus.id.2055	PAH	rs62478070	T	G	0.224039	0.04374	FALSE	0.0494959	5.94e-06	4007	11773	0.04374	20.4782
887	genus.Butyricicoccus.id.2055	PAH	rs7322368	T	C	0.0815733	0.08449	FALSE	0.0183167	5.52e-06	17134	11773	0.08449	19.8314
888	genus.Butyricimonas.id.945	PAH	rs11228830	A	G	0.135265	0.07058	FALSE	0.0298411	6.55e-06	8974	11773	0.07058	20.542
889	genus.Butyricimonas.id.945	PAH	rs113054641	G	A	-0.144881	0.08449	FALSE	0.0274574	1.74e-07	9949	11773	0.08449	27.8367
890	genus.Butyricimonas.id.945	PAH	rs12304031	G	A	-0.086278	0.1292	FALSE	0.0196846	6.7e-06	10658	11773	0.1292	19.2072
891	genus.Butyricimonas.id.945	PAH	rs12458763	A	C	0.122037	0.07157	FALSE	0.0269587	6.37e-06	10383	11773	0.07157	20.488
892	genus.Butyricimonas.id.945	PAH	rs1862649	G	A	0.113124	0.09145	FALSE	0.0248176	4.76e-06	10123	11773	0.09145	20.7732
893	genus.Butyricimonas.id.945	PAH	rs2114713	G	T	0.062721	0.4513	FALSE	0.0138998	6.88e-06	10734	11773	0.4513	20.3577
894	genus.Butyricimonas.id.945	PAH	rs62130338	G	A	-0.0732608	0.2624	FALSE	0.0158324	3.9e-06	10557	11773	0.2624	21.4076
895	genus.Butyricimonas.id.945	PAH	rs62390301	T	C	-0.0872983	0.1829	FALSE	0.0174893	7.42e-07	10634	11773	0.1829	24.9107
896	genus.Butyricimonas.id.945	PAH	rs7083431	A	C	0.0703539	0.3549	FALSE	0.0144439	8.85e-07	10737	11773	0.3549	23.7208
897	genus.Butyricimonas.id.945	PAH	rs71428626	G	T	-0.133188	0.07256	FALSE	0.0289905	4.8e-06	9776	11773	0.07256	21.1024
898	genus.Butyricimonas.id.945	PAH	rs72814525	A	G	0.0664154	0.3231	FALSE	0.0149766	8.25e-06	10736	11773	0.3231	19.662
899	genus.Butyricimonas.id.945	PAH	rs78453362	A	G	-0.14948	0.05765	FALSE	0.0327073	4.06e-06	8207	11773	0.05765	20.882
900	genus.Butyricimonas.id.945	PAH	rs9657374	C	T	0.0680719	0.3022	FALSE	0.0148172	4.5e-06	10737	11773	0.3022	21.1018
901	genus.Butyrivibrio.id.1993	PAH	rs1007475	G	T	0.118065	0.2942	FALSE	0.0261271	7.92e-06	3482	11773	0.2942	20.4086
902	genus.Butyrivibrio.id.1993	PAH	rs11761679	T	C	0.154775	0.1561	FALSE	0.0321539	2.2e-06	3482	11773	0.1561	23.1572
903	genus.Butyrivibrio.id.1993	PAH	rs142855850	A	G	0.205013	0.1014	FALSE	0.0457138	6.86e-06	3234	10436	0.1014	20.1002
904	genus.Butyrivibrio.id.1993	PAH	rs16934069	T	C	-0.133784	0.1988	FALSE	0.0299444	8.86e-06	3482	11773	0.1988	19.9494
905	genus.Butyrivibrio.id.1993	PAH	rs16941336	C	T	0.127488	0.2644	FALSE	0.0267936	1.53e-06	3482	10436	0.2644	22.6268
906	genus.Butyrivibrio.id.1993	PAH	rs17163238	G	A	0.140987	0.1998	FALSE	0.0309117	5.51e-06	3482	11773	0.1998	20.7904
907	genus.Butyrivibrio.id.1993	PAH	rs4537857	T	C	-0.12459	0.2922	FALSE	0.0260992	1.8e-06	3482	11773	0.2922	22.7752
908	genus.Butyrivibrio.id.1993	PAH	rs486484	A	G	-0.108349	0.4712	FALSE	0.0240008	6.61e-06	3456	11773	0.4712	20.3678
909	genus.Butyrivibrio.id.1993	PAH	rs4928024	A	G	-0.17471	0.09841	FALSE	0.0389333	8.19e-06	3481	11773	0.09841	20.1254
910	genus.Butyrivibrio.id.1993	PAH	rs72723662	C	T	0.224078	0.1004	FALSE	0.0449336	7.86e-07	3073	10436	0.1004	24.8527
911	genus.Butyrivibrio.id.1993	PAH	rs74622183	A	G	-0.201027	0.08748	FALSE	0.0428204	2.46e-06	3478	11773	0.08748	22.0272
912	genus.Butyrivibrio.id.1993	PAH	rs77356209	T	C	0.216874	0.04771	FALSE	0.0483299	6.66e-06	3379	11773	0.04771	20.1246
913	genus.Butyrivibrio.id.1993	PAH	rs7752361	A	G	-0.11923	0.496	FALSE	0.0239975	7.69e-07	3481	11773	0.496	24.6713
914	genus.Butyrivibrio.id.1993	PAH	rs7763512	G	A	0.119846	0.3827	FALSE	0.0253367	3.11e-06	3259	11773	0.3827	22.3603
915	genus.Butyrivibrio.id.1993	PAH	rs9349693	A	G	0.117973	0.3111	FALSE	0.0259861	5.55e-06	3482	11773	0.3111	20.5984
916	genus.CandidatusSoleaferrea.id.11350	PAH	rs10090365	A	G	-0.0834413	0.4414	FALSE	0.0180989	4.17e-06	6145	11773	0.4414	21.248
917	genus.CandidatusSoleaferrea.id.11350	PAH	rs10108780	A	G	-0.092834	0.2674	FALSE	0.0199807	3.64e-06	5999	11773	0.2674	21.5799
918	genus.CandidatusSoleaferrea.id.11350	PAH	rs10809135	T	C	0.0834858	0.4911	FALSE	0.0182426	5.47e-06	5999	11773	0.4911	20.9366
919	genus.CandidatusSoleaferrea.id.11350	PAH	rs36155147	C	T	0.104966	0.3618	FALSE	0.0240995	5.41e-06	5958	8178	0.3618	18.9642
920	genus.CandidatusSoleaferrea.id.11350	PAH	rs4294381	T	C	0.112197	0.1799	FALSE	0.023186	1.37e-06	6145	11773	0.1799	23.4081
921	genus.CandidatusSoleaferrea.id.11350	PAH	rs4678258	T	C	0.0986136	0.2763	FALSE	0.0215646	5.53e-06	6101	11773	0.2763	20.9049
922	genus.CandidatusSoleaferrea.id.11350	PAH	rs6489992	A	G	-0.0840437	0.3847	FALSE	0.0187031	7.89e-06	6142	11773	0.3847	20.1857
923	genus.CandidatusSoleaferrea.id.11350	PAH	rs6494306	A	G	-0.0969304	0.1968	FALSE	0.0214221	5.8e-06	6145	11773	0.1968	20.467
924	genus.CandidatusSoleaferrea.id.11350	PAH	rs7400877	T	C	-0.0951085	0.2505	FALSE	0.0212799	9.29e-06	6145	11773	0.2505	19.9691
925	genus.CandidatusSoleaferrea.id.11350	PAH	rs9973954	A	G	0.0892075	0.3062	FALSE	0.0195401	5.95e-06	6145	11773	0.3062	20.8356
926	genus.Catenibacterium.id.2153	PAH	rs12404911	C	T	0.140717	0.17	FALSE	0.0304142	2.8e-06	3239	11773	0.17	21.3931
927	genus.Catenibacterium.id.2153	PAH	rs212393	G	A	-0.135254	0.3101	FALSE	0.0286209	3.62e-06	3239	11773	0.3101	22.3185
928	genus.Catenibacterium.id.2153	PAH	rs73128290	A	G	0.129726	0.2634	FALSE	0.0284563	4.29e-06	3239	11773	0.2634	20.7698
929	genus.Catenibacterium.id.2153	PAH	rs77285108	G	A	-0.161826	0.1461	FALSE	0.0353447	3.63e-06	3210	11761	0.1461	20.9497
930	genus.Catenibacterium.id.2153	PAH	rs7742829	C	T	0.11411	0.4195	FALSE	0.0251099	5.61e-06	3239	11773	0.4195	20.6391
931	genus.ChristensenellaceaeR.7group.id.11283	PAH	rs10461257	A	G	-0.0551969	0.2853	FALSE	0.0122069	6.51e-06	15987	11773	0.2853	20.4439
932	genus.ChristensenellaceaeR.7group.id.11283	PAH	rs17081797	A	G	-0.0904325	0.06859	FALSE	0.0204253	3.34e-06	16324	11773	0.06859	19.6001
933	genus.ChristensenellaceaeR.7group.id.11283	PAH	rs60954665	T	G	0.049815	0.4901	FALSE	0.0110787	7.13e-06	16324	11773	0.4901	20.2156
934	genus.ChristensenellaceaeR.7group.id.11283	PAH	rs62132810	A	G	-0.0828853	0.1083	FALSE	0.0179623	5.67e-06	15066	11773	0.1083	21.29
935	genus.ChristensenellaceaeR.7group.id.11283	PAH	rs62190261	A	C	0.0958394	0.09046	FALSE	0.0214723	8.74e-06	15274	11773	0.09046	19.9193
936	genus.ChristensenellaceaeR.7group.id.11283	PAH	rs62467127	C	T	0.114108	0.04473	FALSE	0.0251983	3.25e-06	12719	11773	0.04473	20.5033
937	genus.ChristensenellaceaeR.7group.id.11283	PAH	rs73952017	C	T	-0.0862164	0.08748	FALSE	0.0194354	8.46e-06	15274	9515	0.08748	19.676
938	genus.ChristensenellaceaeR.7group.id.11283	PAH	rs78521377	C	T	0.124992	0.05268	FALSE	0.0274797	5.61e-06	12605	11773	0.05268	20.6857
939	genus.ChristensenellaceaeR.7group.id.11283	PAH	rs79150079	C	A	0.121547	0.07157	FALSE	0.0270977	9.42e-06	11994	11773	0.07157	20.1163
940	genus.ChristensenellaceaeR.7group.id.11283	PAH	rs892686	A	G	0.0514099	0.4513	FALSE	0.011136	3.97e-06	16325	11773	0.4513	21.31
941	genus.Clostridiumsensustricto1.id.1873	PAH	rs11264403	G	A	-0.139062	0.03976	FALSE	0.0334454	7.76e-06	7285	10436	0.03976	17.2831
942	genus.Clostridiumsensustricto1.id.1873	PAH	rs115807074	A	G	-0.22736	0.0497	FALSE	0.0492575	4.32e-06	4229	11773	0.0497	21.295
943	genus.Clostridiumsensustricto1.id.1873	PAH	rs116847295	C	T	0.110021	0.07555	FALSE	0.0246032	4.58e-06	12910	11773	0.07555	19.9943
944	genus.Clostridiumsensustricto1.id.1873	PAH	rs12341505	G	A	0.0810718	0.1113	FALSE	0.0180121	4.82e-06	14118	11773	0.1113	20.2558
945	genus.Clostridiumsensustricto1.id.1873	PAH	rs2795528	G	A	-0.184315	0.04871	FALSE	0.0392204	2.72e-06	6366	11773	0.04871	22.078
946	genus.Clostridiumsensustricto1.id.1873	PAH	rs2817172	C	T	0.058139	0.4125	FALSE	0.0124492	2.77e-06	13658	11773	0.4125	21.8065
947	genus.Clostridiumsensustricto1.id.1873	PAH	rs550843	T	C	-0.0783246	0.1491	FALSE	0.0169209	2.05e-06	14102	11773	0.1491	21.4233
948	genus.Collinsella.id.815	PAH	rs10890671	T	C	-0.0537401	0.4732	FALSE	0.0118848	6.52e-06	14334	11773	0.4732	20.4433
949	genus.Collinsella.id.815	PAH	rs11597285	G	T	-0.0537947	0.4245	FALSE	0.0120548	9.38e-06	14334	11773	0.4245	19.911
950	genus.Collinsella.id.815	PAH	rs1496626	T	C	-0.0722307	0.1541	FALSE	0.01616	6.78e-06	14334	11773	0.1541	19.9755
951	genus.Collinsella.id.815	PAH	rs149807560	C	A	-0.104264	0.08946	FALSE	0.0235841	7.1e-06	13473	11773	0.08946	19.5419
952	genus.Collinsella.id.815	PAH	rs2103510	G	A	0.0786551	0.1312	FALSE	0.0168217	2.42e-06	14334	11773	0.1312	21.8602
953	genus.Collinsella.id.815	PAH	rs62448871	C	A	-0.0540309	0.4612	FALSE	0.0120324	6.78e-06	14334	11773	0.4612	20.1613
954	genus.Collinsella.id.815	PAH	rs73052258	G	A	0.0930178	0.09642	FALSE	0.0202658	1.72e-06	14334	11773	0.09642	21.0641
955	genus.Collinsella.id.815	PAH	rs75672793	A	G	-0.108908	0.07058	FALSE	0.0240522	6.14e-06	12601	11773	0.07058	20.4995
956	genus.Collinsella.id.815	PAH	rs9541268	C	A	0.09597	0.09642	FALSE	0.0197312	8.79e-07	12914	11773	0.09642	23.6535
957	genus.Coprobacter.id.949	PAH	rs11532348	C	T	-0.103931	0.1829	FALSE	0.0226826	5.71e-06	6364	11773	0.1829	20.9876
958	genus.Coprobacter.id.949	PAH	rs12684609	T	C	0.100827	0.1978	FALSE	0.0220366	6.1e-06	6364	11773	0.1978	20.9279
959	genus.Coprobacter.id.949	PAH	rs12996055	A	C	0.0921817	0.1918	TRUE	0.0209405	8.08e-06	6570	11773	0.1918	19.3724
960	genus.Coprobacter.id.949	PAH	rs143662916	C	T	0.253264	0.05765	FALSE	0.0540141	3.07e-06	3083	11773	0.05765	21.971
961	genus.Coprobacter.id.949	PAH	rs189356	G	A	0.0781125	0.4781	FALSE	0.0171916	6.26e-06	6763	11773	0.4781	20.6385
962	genus.Coprobacter.id.949	PAH	rs213863	C	T	-0.0887412	0.3091	FALSE	0.0188377	2.35e-06	6798	10436	0.3091	22.1853
963	genus.Coprobacter.id.949	PAH	rs28402691	T	C	0.110695	0.167	FALSE	0.0251199	9.56e-06	6387	11773	0.167	19.4127
964	genus.Coprobacter.id.949	PAH	rs305411	A	G	0.129218	0.1352	FALSE	0.0264518	1.01e-06	6777	11773	0.1352	23.8567
965	genus.Coprobacter.id.949	PAH	rs3828477	G	T	-0.091218	0.2813	FALSE	0.019569	2.89e-06	6798	11773	0.2813	21.7217
966	genus.Coprobacter.id.949	PAH	rs72821405	T	C	-0.147365	0.08847	FALSE	0.0319978	4.76e-06	6177	11773	0.08847	21.2036
967	genus.Coprobacter.id.949	PAH	rs74919520	G	A	0.125703	0.1282	FALSE	0.0276296	5.76e-06	6387	11773	0.1282	20.6922
968	genus.Coprococcus1.id.11301	PAH	rs1010560	C	A	0.0580232	0.2962	FALSE	0.0122722	1.96e-06	16723	11773	0.2962	22.3517
969	genus.Coprococcus1.id.11301	PAH	rs12794898	G	T	0.0903299	0.09443	FALSE	0.0197212	4.92e-06	15186	11773	0.09443	20.9767
970	genus.Coprococcus1.id.11301	PAH	rs1519491	T	C	0.0499197	0.4085	FALSE	0.0113558	8.95e-06	16733	11773	0.4085	19.3223
971	genus.Coprococcus1.id.11301	PAH	rs1576241	A	G	-0.0510343	0.4394	FALSE	0.0109535	3.33e-06	16729	11773	0.4394	21.7056
972	genus.Coprococcus1.id.11301	PAH	rs1762123	C	T	-0.0891532	0.07157	FALSE	0.0198554	8.01e-06	16724	11773	0.07157	20.1588
973	genus.Coprococcus1.id.11301	PAH	rs2907920	A	G	0.0561173	0.2903	FALSE	0.0126824	7.65e-06	16040	11773	0.2903	19.5766
974	genus.Coprococcus1.id.11301	PAH	rs4277593	G	A	-0.0585649	0.4831	FALSE	0.0109914	1.14e-07	16651	11773	0.4831	28.387
975	genus.Coprococcus1.id.11301	PAH	rs56405618	A	G	-0.08963	0.1113	FALSE	0.0186508	1.57e-06	16379	11773	0.1113	23.0918
976	genus.Coprococcus1.id.11301	PAH	rs73031725	T	C	0.167591	0.06064	FALSE	0.0355224	1.98e-06	7206	11773	0.06064	22.2524
977	genus.Coprococcus1.id.11301	PAH	rs73167075	T	C	0.0573137	0.2396	FALSE	0.0127573	8.57e-06	16733	11773	0.2396	20.1812
978	genus.Coprococcus1.id.11301	PAH	rs74101919	T	C	-0.0718989	0.1869	FALSE	0.0144651	1.03e-06	16732	11773	0.1869	24.7029
979	genus.Coprococcus1.id.11301	PAH	rs946513	C	T	0.205899	0.05467	FALSE	0.0460018	8.62e-06	4310	11773	0.05467	20.0243
980	genus.Coprococcus2.id.11302	PAH	rs10070053	A	G	0.0594312	0.4076	FALSE	0.0135375	7.65e-06	11473	11773	0.4076	19.2697
981	genus.Coprococcus2.id.11302	PAH	rs12634070	T	C	0.0736486	0.1928	FALSE	0.0164921	9.95e-06	11457	11773	0.1928	19.9388
982	genus.Coprococcus2.id.11302	PAH	rs2482516	C	T	0.0754415	0.2256	FALSE	0.0164619	4.72e-06	11483	11773	0.2256	20.9984
983	genus.Coprococcus2.id.11302	PAH	rs35890118	A	G	-0.066536	0.3171	FALSE	0.0147661	8.26e-06	11478	11773	0.3171	20.3005
984	genus.Coprococcus2.id.11302	PAH	rs61823518	A	C	-0.0955381	0.09543	FALSE	0.0215724	6.68e-06	10980	11773	0.09543	19.6099
985	genus.Coprococcus2.id.11302	PAH	rs6677933	C	T	-0.0804405	0.2416	FALSE	0.0164216	1.19e-06	11483	11773	0.2416	23.9906
986	genus.Coprococcus2.id.11302	PAH	rs72680320	T	C	-0.0649382	0.4135	FALSE	0.013919	2.27e-06	11009	11773	0.4135	21.7623
987	genus.Coprococcus2.id.11302	PAH	rs9426473	A	G	0.0727361	0.2793	FALSE	0.0161662	6.31e-06	11486	11773	0.2793	20.24
988	genus.Coprococcus3.id.11303	PAH	rs10810043	A	G	0.0515518	0.3897	FALSE	0.0115923	9.27e-06	15833	11773	0.3897	19.7739
989	genus.Coprococcus3.id.11303	PAH	rs11077359	T	C	-0.0645443	0.1998	FALSE	0.0148833	9.64e-06	15378	11773	0.1998	18.8044
990	genus.Coprococcus3.id.11303	PAH	rs11080344	C	T	0.0516921	0.4742	FALSE	0.0113054	4.79e-06	15835	11773	0.4742	20.9036
991	genus.Coprococcus3.id.11303	PAH	rs13247359	G	A	0.051211	0.4801	FALSE	0.0113031	7.33e-06	15833	11773	0.4801	20.5247
992	genus.Coprococcus3.id.11303	PAH	rs13394391	C	T	-0.0709302	0.16	FALSE	0.0150918	2.2e-06	15834	11773	0.16	22.0864
993	genus.Coprococcus3.id.11303	PAH	rs178271	T	C	0.145257	0.05268	FALSE	0.0294239	7.81e-07	10794	11773	0.05268	24.3665
994	genus.Coprococcus3.id.11303	PAH	rs4575475	G	A	0.0619514	0.2366	FALSE	0.0137787	7.04e-06	15154	10255	0.2366	20.2128
995	genus.Coprococcus3.id.11303	PAH	rs7521171	G	A	-0.0596434	0.338	FALSE	0.0129279	4.32e-06	15472	10436	0.338	21.2822
996	genus.Coprococcus3.id.11303	PAH	rs8100692	T	C	0.0577411	0.4274	FALSE	0.0113476	4.16e-07	15829	11773	0.4274	25.8885
997	genus.DefluviitaleaceaeUCG011.id.11287	PAH	rs112893842	T	C	0.11381	0.09742	FALSE	0.0232806	1.45e-06	8183	11773	0.09742	23.8929
998	genus.DefluviitaleaceaeUCG011.id.11287	PAH	rs1582238	T	C	0.0805036	0.3718	FALSE	0.0167257	1.57e-06	7983	11767	0.3718	23.1609
999	genus.DefluviitaleaceaeUCG011.id.11287	PAH	rs2892880	G	A	0.0817755	0.2604	FALSE	0.0181686	6.83e-06	8182	11773	0.2604	20.2533
1000	genus.DefluviitaleaceaeUCG011.id.11287	PAH	rs4344384	G	T	0.0715978	0.4742	FALSE	0.0156309	4.83e-06	8180	11773	0.4742	20.9761
1001	genus.DefluviitaleaceaeUCG011.id.11287	PAH	rs4677103	A	G	0.0977912	0.171	FALSE	0.0197263	9.6e-07	7983	11773	0.171	24.5696
1002	genus.DefluviitaleaceaeUCG011.id.11287	PAH	rs55658617	T	C	0.174369	0.06958	FALSE	0.0362226	2.15e-06	6663	11773	0.06958	23.1659
1003	genus.DefluviitaleaceaeUCG011.id.11287	PAH	rs72731813	C	T	-0.147383	0.08151	FALSE	0.0293796	4.33e-07	7767	11773	0.08151	25.1588
1004	genus.DefluviitaleaceaeUCG011.id.11287	PAH	rs9608282	T	G	0.142939	0.06561	FALSE	0.0299793	2.52e-06	7716	11773	0.06561	22.7273
1005	genus.DefluviitaleaceaeUCG011.id.11287	PAH	rs9725395	A	G	-0.13834	0.08748	FALSE	0.029554	3.52e-06	8011	11773	0.08748	21.9055
1006	genus.Desulfovibrio.id.3173	PAH	rs12031543	T	C	-0.127185	0.07555	FALSE	0.0281887	6.55e-06	8855	11773	0.07555	20.3527
1007	genus.Desulfovibrio.id.3173	PAH	rs13066142	G	A	0.119141	0.09344	FALSE	0.0250891	3.79e-06	9241	11773	0.09344	22.5453
1008	genus.Desulfovibrio.id.3173	PAH	rs16863365	A	G	0.109402	0.1173	FALSE	0.0226964	1.79e-06	8776	11773	0.1173	23.2296
1009	genus.Desulfovibrio.id.3173	PAH	rs2032031	A	G	-0.0654931	0.4732	FALSE	0.0148681	9.14e-06	9241	11773	0.4732	19.3993
1010	genus.Desulfovibrio.id.3173	PAH	rs2590913	G	A	0.154496	0.07256	FALSE	0.0339396	6.65e-06	7225	11773	0.07256	20.7156
1011	genus.Desulfovibrio.id.3173	PAH	rs2853179	C	T	0.0811971	0.2485	FALSE	0.0174234	2.42e-06	8949	11773	0.2485	21.7128
1012	genus.Desulfovibrio.id.3173	PAH	rs4797774	G	A	0.212582	0.06859	FALSE	0.0470044	5.64e-06	3476	11773	0.06859	20.4421
1013	genus.Desulfovibrio.id.3173	PAH	rs6580353	T	C	0.0770979	0.2604	FALSE	0.0169735	4.94e-06	9241	11773	0.2604	20.6275
1014	genus.Desulfovibrio.id.3173	PAH	rs72647089	T	G	-0.106594	0.1064	FALSE	0.0239337	8.3e-06	8985	11773	0.1064	19.8314
1015	genus.Desulfovibrio.id.3173	PAH	rs7729080	C	A	-0.070287	0.2893	FALSE	0.0157691	9.96e-06	9241	11773	0.2893	19.8628
1016	genus.Dialister.id.2183	PAH	rs10138457	T	C	-0.113054	0.07157	FALSE	0.0261933	7.88e-06	10968	11773	0.07157	18.6257
1017	genus.Dialister.id.2183	PAH	rs10938938	G	A	-0.0773514	0.1938	FALSE	0.0170915	7.37e-06	11401	11773	0.1938	20.4786
1018	genus.Dialister.id.2183	PAH	rs11071887	T	C	0.0662403	0.2634	FALSE	0.0146315	5.91e-06	11989	11773	0.2634	20.4925
1019	genus.Dialister.id.2183	PAH	rs11166701	G	A	-0.0655301	0.4841	FALSE	0.013186	5.51e-07	11720	11773	0.4841	24.6934
1020	genus.Dialister.id.2183	PAH	rs2314294	T	C	0.0865932	0.1183	FALSE	0.0193719	8.08e-06	11339	11773	0.1183	19.9778
1021	genus.Dialister.id.2183	PAH	rs2435610	A	C	0.0647131	0.2604	FALSE	0.0143314	5.93e-06	11984	11773	0.2604	20.3861
1022	genus.Dialister.id.2183	PAH	rs4747450	C	A	0.0668509	0.2664	FALSE	0.0147685	5.84e-06	11987	11773	0.2664	20.4864
1023	genus.Dialister.id.2183	PAH	rs4753063	G	A	-0.0596297	0.4414	FALSE	0.0130052	4.86e-06	11989	11773	0.4414	21.0194
1024	genus.Dialister.id.2183	PAH	rs75416973	A	G	0.0727223	0.2256	FALSE	0.016451	9.46e-06	11402	11773	0.2256	19.5378
1025	genus.Dialister.id.2183	PAH	rs764177	C	A	-0.0601454	0.338	FALSE	0.0135366	9.61e-06	11988	11773	0.338	19.7385
1026	genus.Dialister.id.2183	PAH	rs76680460	G	A	-0.161296	0.04771	FALSE	0.0364332	8.19e-06	7176	11773	0.04771	19.5944
1027	genus.Dorea.id.1997	PAH	rs11150408	T	G	0.0488254	0.4453	FALSE	0.0109063	7.06e-06	17215	11773	0.4453	20.0393
1028	genus.Dorea.id.1997	PAH	rs12537781	T	C	-0.055544	0.2296	FALSE	0.0125223	9.15e-06	17608	11773	0.2296	19.6724
1029	genus.Dorea.id.1997	PAH	rs13279148	G	A	0.0715309	0.166	FALSE	0.0150878	2.25e-06	17605	11773	0.166	22.4744
1030	genus.Dorea.id.1997	PAH	rs1899291	C	T	0.0697217	0.1282	FALSE	0.0150285	4.57e-06	17609	11773	0.1282	21.5208
1031	genus.Dorea.id.1997	PAH	rs3005511	A	G	0.0516127	0.336	FALSE	0.0112852	5.29e-06	17610	11773	0.336	20.9143
1032	genus.Dorea.id.1997	PAH	rs345219	T	G	-0.0497368	0.3757	FALSE	0.0112621	8.8e-06	17215	11773	0.3757	19.5015
1033	genus.Dorea.id.1997	PAH	rs3752849	G	A	0.163846	0.0328	FALSE	0.036608	7.68e-06	5322	11773	0.0328	20.0242
1034	genus.Dorea.id.1997	PAH	rs4793307	C	T	0.0574165	0.2455	FALSE	0.0122472	4.01e-06	17600	11773	0.2455	21.9762
1035	genus.Dorea.id.1997	PAH	rs62503162	A	G	-0.0974091	0.08748	FALSE	0.0194379	7.47e-07	16210	11773	0.08748	25.11
1036	genus.Dorea.id.1997	PAH	rs73729431	C	T	-0.13745	0.06064	FALSE	0.0299983	3.17e-06	9596	11773	0.06064	20.9897
1037	genus.Eggerthella.id.819	PAH	rs112205261	T	C	-0.188618	0.05765	FALSE	0.0403613	3.35e-06	5036	11773	0.05765	21.8305
1038	genus.Eggerthella.id.819	PAH	rs13070736	A	C	-0.121331	0.1571	FALSE	0.0272024	7.62e-06	5147	11773	0.1571	19.8866
1039	genus.Eggerthella.id.819	PAH	rs1784446	G	A	0.0907728	0.4423	FALSE	0.0198096	5.23e-06	5147	11773	0.4423	20.989
1040	genus.Eggerthella.id.819	PAH	rs2223081	G	A	0.102572	0.2922	FALSE	0.0221108	3.89e-06	5147	11773	0.2922	21.5119
1041	genus.Eggerthella.id.819	PAH	rs2240838	A	G	0.0980582	0.498	FALSE	0.0197653	7.36e-07	5147	11773	0.498	24.6033
1042	genus.Eggerthella.id.819	PAH	rs2877457	G	A	-0.093486	0.1322	FALSE	0.0210208	9.03e-06	5083	4543	0.1322	19.7709
1043	genus.Eggerthella.id.819	PAH	rs3851328	T	G	-0.107774	0.2664	FALSE	0.0236527	4.18e-06	5147	11773	0.2664	20.754
1044	genus.Eggerthella.id.819	PAH	rs4985746	G	A	0.110522	0.1789	FALSE	0.0247653	5.71e-06	4906	11773	0.1789	19.9084
1045	genus.Eggerthella.id.819	PAH	rs6430926	C	T	0.0879736	0.4861	FALSE	0.0197127	8.37e-06	5147	11773	0.4861	19.9087
1046	genus.Eggerthella.id.819	PAH	rs67490567	T	C	0.108495	0.1978	FALSE	0.0245457	8.94e-06	5083	11773	0.1978	19.5297
1047	genus.Eggerthella.id.819	PAH	rs76663501	C	T	0.175349	0.08151	FALSE	0.0378576	4.83e-06	4814	11773	0.08151	21.4448
1048	genus.Eisenbergiella.id.11304	PAH	rs11027642	C	T	0.129006	0.1243	FALSE	0.0284844	4.92e-06	5583	11773	0.1243	20.5044
1049	genus.Eisenbergiella.id.11304	PAH	rs11079158	T	C	0.100627	0.2197	FALSE	0.022546	7.35e-06	5582	11773	0.2197	19.9128
1050	genus.Eisenbergiella.id.11304	PAH	rs11938607	T	C	0.0978125	0.2634	FALSE	0.0216636	8.22e-06	5583	11773	0.2634	20.3786
1051	genus.Eisenbergiella.id.11304	PAH	rs12257723	A	C	-0.0952742	0.339	FALSE	0.0211569	8.85e-06	5582	11773	0.339	20.2717
1052	genus.Eisenbergiella.id.11304	PAH	rs12710729	C	A	0.0893384	0.3708	FALSE	0.0199069	9.84e-06	5583	11773	0.3708	20.1332
1053	genus.Eisenbergiella.id.11304	PAH	rs13258851	A	G	0.137001	0.08549	FALSE	0.0302124	7.75e-06	5583	11773	0.08549	20.5553
1054	genus.Eisenbergiella.id.11304	PAH	rs1508033	A	C	0.091546	0.3499	FALSE	0.0195787	3.23e-06	5580	11773	0.3499	21.8553
1055	genus.Eisenbergiella.id.11304	PAH	rs1553971	T	G	0.120965	0.161	FALSE	0.0263054	5.27e-06	5583	11773	0.161	21.1383
1056	genus.Eisenbergiella.id.11304	PAH	rs2683098	C	T	0.107319	0.2237	FALSE	0.022515	2.24e-06	5582	11773	0.2237	22.7118
1057	genus.Eisenbergiella.id.11304	PAH	rs3812426	G	A	0.106447	0.2078	FALSE	0.0224159	2.72e-06	5583	11773	0.2078	22.5425
1058	genus.Eisenbergiella.id.11304	PAH	rs4462860	G	A	0.0939071	0.3439	FALSE	0.0201104	4.16e-06	5460	11773	0.3439	21.7969
1059	genus.Enterorhabdus.id.820	PAH	rs10098492	T	C	0.132323	0.09046	FALSE	0.0293688	6.41e-06	7361	11773	0.09046	20.2946
1060	genus.Enterorhabdus.id.820	PAH	rs114731706	T	G	0.182308	0.0835	FALSE	0.0382298	2.17e-06	5956	11773	0.0835	22.7333
1061	genus.Enterorhabdus.id.820	PAH	rs2051957	C	T	0.0843291	0.2346	FALSE	0.0189864	8.9e-06	7524	11773	0.2346	19.7221
1062	genus.Enterorhabdus.id.820	PAH	rs3017103	A	G	0.0980897	0.1899	FALSE	0.0208995	2.94e-06	7524	11773	0.1899	22.0222
1063	genus.Enterorhabdus.id.820	PAH	rs424715	T	C	0.0818743	0.4463	FALSE	0.0174855	4.41e-06	7524	4543	0.4463	21.9192
1064	genus.Enterorhabdus.id.820	PAH	rs73331712	T	C	0.26199	0.04274	FALSE	0.055123	4.85e-06	3109	11773	0.04274	22.5747
1065	genus.Enterorhabdus.id.820	PAH	rs77655283	G	A	0.132988	0.06859	FALSE	0.0298306	5.88e-06	7494	11773	0.06859	19.8694
1066	genus.Erysipelatoclostridium.id.11381	PAH	rs1434153	G	A	-0.0684526	0.3211	FALSE	0.0152443	6.85e-06	9662	11773	0.3211	20.1592
1067	genus.Erysipelatoclostridium.id.11381	PAH	rs16936671	C	T	-0.0968026	0.1362	FALSE	0.0217883	6.04e-06	9488	11773	0.1362	19.735
1068	genus.Erysipelatoclostridium.id.11381	PAH	rs17804233	T	C	-0.0662914	0.4821	FALSE	0.0144203	4.59e-06	9783	11773	0.4821	21.1289
1069	genus.Erysipelatoclostridium.id.11381	PAH	rs2901723	C	A	0.0641339	0.497	FALSE	0.0144295	8.79e-06	9662	11773	0.497	19.7508
1070	genus.Erysipelatoclostridium.id.11381	PAH	rs340991	A	G	-0.0740482	0.2982	FALSE	0.0158891	3.75e-06	9781	11773	0.2982	21.714
1071	genus.Erysipelatoclostridium.id.11381	PAH	rs3804326	A	G	0.14147	0.06759	FALSE	0.0336352	9.85e-06	7028	11773	0.06759	17.6855
1072	genus.Erysipelatoclostridium.id.11381	PAH	rs45480394	T	G	-0.0687134	0.3618	FALSE	0.0151835	7.66e-06	9604	11773	0.3618	20.4761
1073	genus.Erysipelatoclostridium.id.11381	PAH	rs4697572	A	G	-0.0810636	0.2455	FALSE	0.0163308	7.59e-07	9779	11773	0.2455	24.6347
1074	genus.Erysipelatoclostridium.id.11381	PAH	rs58236560	G	T	-0.111157	0.1372	FALSE	0.0234426	2.16e-06	9368	11773	0.1372	22.4786
1075	genus.Erysipelatoclostridium.id.11381	PAH	rs61806970	C	T	0.142548	0.06461	FALSE	0.0320688	9.09e-06	8644	11773	0.06461	19.754
1076	genus.Erysipelatoclostridium.id.11381	PAH	rs622418	A	G	-0.0668051	0.4891	FALSE	0.0143224	3.68e-06	9783	11773	0.4891	21.7518
1077	genus.Erysipelatoclostridium.id.11381	PAH	rs6474512	A	C	0.067015	0.4513	FALSE	0.0143201	3.02e-06	9783	11773	0.4513	21.8958
1078	genus.Erysipelatoclostridium.id.11381	PAH	rs710230	T	C	0.143381	0.08648	FALSE	0.0281514	6.33e-07	9016	11773	0.08648	25.9352
1079	genus.Erysipelatoclostridium.id.11381	PAH	rs7221249	A	G	0.0839861	0.4533	FALSE	0.0142741	4.31e-09	9781	11773	0.4533	34.6119
1080	genus.Erysipelatoclostridium.id.11381	PAH	rs9590927	G	A	-0.0646003	0.494	FALSE	0.0143479	6.39e-06	9782	11773	0.494	20.2675
1081	genus.ErysipelotrichaceaeUCG003.id.11384	PAH	rs10164067	T	G	-0.10326	0.07455	FALSE	0.0212405	1.13e-06	14427	11773	0.07455	23.6306
1082	genus.ErysipelotrichaceaeUCG003.id.11384	PAH	rs11666127	A	G	-0.0719187	0.171	FALSE	0.0161371	7.9e-06	13813	11773	0.171	19.8597
1083	genus.ErysipelotrichaceaeUCG003.id.11384	PAH	rs11994308	C	T	0.115417	0.06958	FALSE	0.0242503	1.33e-06	13558	11773	0.06958	22.6488
1084	genus.ErysipelotrichaceaeUCG003.id.11384	PAH	rs12251396	A	G	-0.0705399	0.1938	FALSE	0.0158766	9.52e-06	14211	11773	0.1938	19.7376
1085	genus.ErysipelotrichaceaeUCG003.id.11384	PAH	rs17798136	G	A	0.158818	0.06163	FALSE	0.0347674	3.24e-06	7421	11773	0.06163	20.861
1086	genus.ErysipelotrichaceaeUCG003.id.11384	PAH	rs28568391	A	G	-0.0583911	0.4493	FALSE	0.0118741	6.42e-07	14544	10436	0.4493	24.1788
1087	genus.ErysipelotrichaceaeUCG003.id.11384	PAH	rs4758231	G	T	-0.0551754	0.3499	FALSE	0.0122047	6.55e-06	14890	11773	0.3499	20.4353
1088	genus.ErysipelotrichaceaeUCG003.id.11384	PAH	rs59068084	T	G	0.0564772	0.4215	FALSE	0.0120224	3.12e-06	14544	11773	0.4215	22.0651
1089	genus.ErysipelotrichaceaeUCG003.id.11384	PAH	rs59104037	A	G	-0.0951263	0.08151	FALSE	0.0204742	4.48e-06	14848	11773	0.08151	21.5838
1090	genus.ErysipelotrichaceaeUCG003.id.11384	PAH	rs62403464	T	C	-0.0731743	0.164	FALSE	0.0156516	3.44e-06	14899	11773	0.164	21.8546
1091	genus.ErysipelotrichaceaeUCG003.id.11384	PAH	rs6875357	C	T	0.165673	0.04672	FALSE	0.0353831	6.7e-06	7034	11773	0.04672	21.9175
1092	genus.ErysipelotrichaceaeUCG003.id.11384	PAH	rs73074432	C	T	0.072154	0.166	FALSE	0.0164378	9.99e-06	14217	11773	0.166	19.2652
1093	genus.ErysipelotrichaceaeUCG003.id.11384	PAH	rs74988980	G	A	-0.133141	0.04374	FALSE	0.0348574	8.64e-06	5944	11773	0.04374	14.5844
1094	genus.ErysipelotrichaceaeUCG003.id.11384	PAH	rs75949021	T	C	-0.169667	0.04573	FALSE	0.0374238	3.58e-06	6721	11773	0.04573	20.548
1095	genus.ErysipelotrichaceaeUCG003.id.11384	PAH	rs76502207	T	C	0.144844	0.09046	FALSE	0.0289929	6.41e-07	10740	11773	0.09046	24.9537
1096	genus.ErysipelotrichaceaeUCG003.id.11384	PAH	rs8053479	A	G	-0.0838212	0.1412	FALSE	0.0186509	5.83e-06	13813	11773	0.1412	20.195
1097	genus.Escherichia.Shigella.id.3504	PAH	rs112767262	T	C	0.0732963	0.1958	FALSE	0.0163589	8.21e-06	11771	11773	0.1958	20.0717
1098	genus.Escherichia.Shigella.id.3504	PAH	rs113127095	A	G	0.151009	0.05169	FALSE	0.0323434	3.33e-06	8433	11773	0.05169	21.7938
1099	genus.Escherichia.Shigella.id.3504	PAH	rs113513883	A	G	0.172283	0.05765	FALSE	0.038041	5.28e-06	6280	10436	0.05765	20.5042
1100	genus.Escherichia.Shigella.id.3504	PAH	rs1154904	A	G	-0.0613376	0.4642	FALSE	0.0130644	3.04e-06	12002	11773	0.4642	22.0395
1101	genus.Escherichia.Shigella.id.3504	PAH	rs118526	C	A	-0.0594401	0.3926	FALSE	0.013598	8e-06	11853	11773	0.3926	19.1045
1102	genus.Escherichia.Shigella.id.3504	PAH	rs2798105	A	G	-0.100851	0.1183	FALSE	0.0222045	8.25e-06	11296	10436	0.1183	20.6253
1103	genus.Escherichia.Shigella.id.3504	PAH	rs4731451	G	A	-0.0609885	0.3718	FALSE	0.0135157	7.47e-06	12001	11773	0.3718	20.3585
1104	genus.Escherichia.Shigella.id.3504	PAH	rs57024273	T	C	0.0626172	0.3181	FALSE	0.0139919	9.7e-06	11853	11773	0.3181	20.0246
1105	genus.Escherichia.Shigella.id.3504	PAH	rs592299	T	C	-0.0592004	0.4682	FALSE	0.0129486	4.77e-06	11995	11773	0.4682	20.8992
1106	genus.Escherichia.Shigella.id.3504	PAH	rs73208162	A	G	-0.119296	0.05865	FALSE	0.024839	2.19e-06	11073	11773	0.05865	23.0623
1107	genus.Faecalibacterium.id.2057	PAH	rs10927394	G	T	-0.232262	0.02684	FALSE	0.0512364	7.02e-06	3495	11773	0.02684	20.5376
1108	genus.Faecalibacterium.id.2057	PAH	rs114946999	C	T	-0.0861565	0.09841	FALSE	0.01896	5.7e-06	15673	11773	0.09841	20.6463
1109	genus.Faecalibacterium.id.2057	PAH	rs11776390	T	C	-0.078354	0.08946	FALSE	0.017183	6.4e-06	16718	11773	0.08946	20.7907
1110	genus.Faecalibacterium.id.2057	PAH	rs1271565	C	T	-0.0576251	0.2724	FALSE	0.0119649	1.3e-06	17638	11773	0.2724	23.1929
1111	genus.Faecalibacterium.id.2057	PAH	rs12753492	A	C	0.0641305	0.1491	FALSE	0.0149933	8.8e-06	17525	11773	0.1491	18.2929
1112	genus.Faecalibacterium.id.2057	PAH	rs2835874	T	C	-0.0866356	0.06958	FALSE	0.0196496	7.54e-06	17567	11773	0.06958	19.4374
1113	genus.Faecalibacterium.id.2057	PAH	rs6910935	A	G	0.134864	0.05368	FALSE	0.0277032	1.38e-06	12640	11773	0.05368	23.6954
1114	genus.Faecalibacterium.id.2057	PAH	rs75499067	C	T	0.227585	0.06362	FALSE	0.0465522	1.76e-06	4526	11773	0.06362	23.8899
1115	genus.Faecalibacterium.id.2057	PAH	rs79656633	T	C	0.145631	0.1054	FALSE	0.0323019	8.14e-06	9080	11773	0.1054	20.3215
1116	genus.Faecalibacterium.id.2057	PAH	rs9536330	T	C	-0.048317	0.4085	FALSE	0.010797	5.33e-06	18082	11773	0.4085	20.0237
1117	genus.FamilyXIIIAD3011group.id.11293	PAH	rs11126423	C	T	0.0904399	0.1133	FALSE	0.0196301	5.91e-06	13735	11773	0.1133	21.2232
1118	genus.FamilyXIIIAD3011group.id.11293	PAH	rs11736617	G	A	-0.0759493	0.1203	FALSE	0.0172101	9.02e-06	13778	11773	0.1203	19.4724
1119	genus.FamilyXIIIAD3011group.id.11293	PAH	rs12812672	T	C	-0.096065	0.07356	FALSE	0.020828	2.56e-06	13565	11773	0.07356	21.2701
1120	genus.FamilyXIIIAD3011group.id.11293	PAH	rs149302	T	C	-0.0645635	0.2127	FALSE	0.0143225	7.48e-06	14192	11773	0.2127	20.3178
1121	genus.FamilyXIIIAD3011group.id.11293	PAH	rs16840310	A	G	-0.0608052	0.3718	FALSE	0.0122149	6.75e-07	14201	11773	0.3718	24.7765
1122	genus.FamilyXIIIAD3011group.id.11293	PAH	rs16940167	C	T	0.0732552	0.169	FALSE	0.0159898	3.91e-06	14201	11773	0.169	20.986
1123	genus.FamilyXIIIAD3011group.id.11293	PAH	rs17156849	G	A	-0.112891	0.06262	FALSE	0.0245292	4.19e-06	13352	11773	0.06262	21.178
1124	genus.FamilyXIIIAD3011group.id.11293	PAH	rs62029761	A	G	0.128753	0.06759	FALSE	0.0276002	3.89e-06	9655	11773	0.06759	21.757
1125	genus.FamilyXIIIAD3011group.id.11293	PAH	rs62200412	C	T	-0.0800851	0.171	FALSE	0.0163834	5.8e-07	13661	11773	0.171	23.8908
1126	genus.FamilyXIIIAD3011group.id.11293	PAH	rs72730932	C	A	-0.0899559	0.164	FALSE	0.0177107	6.89e-07	13102	11773	0.164	25.7943
1127	genus.FamilyXIIIAD3011group.id.11293	PAH	rs739451	C	T	0.0649589	0.1759	FALSE	0.0147534	7.88e-06	14197	11773	0.1759	19.3834
1128	genus.FamilyXIIIAD3011group.id.11293	PAH	rs9276029	A	G	-0.0811384	0.168	FALSE	0.0185669	8.93e-06	13566	5880	0.168	19.0947
1129	genus.FamilyXIIIAD3011group.id.11293	PAH	rs9837139	A	G	0.10752	0.08151	FALSE	0.0240482	8.71e-06	13527	11773	0.08151	19.9872
1130	genus.FamilyXIIIUCG001.id.11294	PAH	rs112362903	A	G	-0.149047	0.04274	FALSE	0.0333271	7.88e-06	8579	11773	0.04274	19.9963
1131	genus.FamilyXIIIUCG001.id.11294	PAH	rs12049454	T	C	-0.0647298	0.3012	FALSE	0.0134065	1.17e-06	12748	11773	0.3012	23.3081
1132	genus.FamilyXIIIUCG001.id.11294	PAH	rs1426266	T	C	-0.0665521	0.2962	FALSE	0.0137151	1.25e-06	12751	11773	0.2962	23.5429
1133	genus.FamilyXIIIUCG001.id.11294	PAH	rs3842897	G	A	-0.112639	0.06461	FALSE	0.0242751	5.2e-06	12407	11773	0.06461	21.5272
1134	genus.FamilyXIIIUCG001.id.11294	PAH	rs62414802	C	T	-0.0611904	0.2982	FALSE	0.013457	4.29e-06	12750	11773	0.2982	20.673
1135	genus.FamilyXIIIUCG001.id.11294	PAH	rs7119679	G	A	-0.0809085	0.1501	FALSE	0.0174782	3.52e-06	12445	11773	0.1501	21.4252
1136	genus.FamilyXIIIUCG001.id.11294	PAH	rs76463770	A	G	0.19313	0.05169	FALSE	0.0419866	3.77e-06	5651	11773	0.05169	21.1506
1137	genus.FamilyXIIIUCG001.id.11294	PAH	rs8076666	A	G	0.088655	0.1362	FALSE	0.0198094	8.02e-06	12265	11773	0.1362	20.0259
1138	genus.Flavonifractor.id.2059	PAH	rs114873521	C	T	-0.130067	0.07654	FALSE	0.0294087	7.13e-06	9156	11773	0.07654	19.5563
1139	genus.Flavonifractor.id.2059	PAH	rs11811696	T	C	-0.116063	0.1103	FALSE	0.0241012	2.07e-06	10221	11773	0.1103	23.1859
1140	genus.Flavonifractor.id.2059	PAH	rs12030302	A	G	-0.0692276	0.4911	FALSE	0.0137467	5.61e-07	10805	11773	0.4911	25.356
1141	genus.Flavonifractor.id.2059	PAH	rs34066017	A	G	0.0764294	0.2455	FALSE	0.0159789	1.52e-06	10705	11773	0.2455	22.8741
1142	genus.Flavonifractor.id.2059	PAH	rs806808	T	C	0.0667272	0.4761	FALSE	0.0136557	1.18e-06	10801	11773	0.4761	23.8723
1143	genus.Fusicatenibacter.id.11305	PAH	rs10439674	A	G	-0.0572129	0.2018	FALSE	0.0130007	7.68e-06	17381	11773	0.2018	19.3645
1144	genus.Fusicatenibacter.id.11305	PAH	rs167879	C	T	-0.0659543	0.167	FALSE	0.0148763	5.87e-06	16542	11773	0.167	19.6538
1145	genus.Fusicatenibacter.id.11305	PAH	rs1864685	A	C	-0.0494799	0.4652	FALSE	0.0108105	4.96e-06	17374	11773	0.4652	20.9468
1146	genus.Fusicatenibacter.id.11305	PAH	rs2025938	G	A	-0.0967298	0.07654	FALSE	0.0205426	2.99e-06	15626	11773	0.07654	22.1695
1147	genus.Fusicatenibacter.id.11305	PAH	rs206581	A	G	-0.0568339	0.2087	FALSE	0.0127894	8.96e-06	17384	11773	0.2087	19.7453
1148	genus.Fusicatenibacter.id.11305	PAH	rs2132128	G	A	-0.0771914	0.165	FALSE	0.0160344	1.08e-06	17370	11773	0.165	23.1729
1149	genus.Fusicatenibacter.id.11305	PAH	rs3303	T	C	-0.0953657	0.07654	FALSE	0.020407	3.94e-06	16877	11773	0.07654	21.8361
1150	genus.Fusicatenibacter.id.11305	PAH	rs4378146	A	C	-0.0616691	0.2416	FALSE	0.0125259	7.2e-07	17384	11773	0.2416	24.2364
1151	genus.Fusicatenibacter.id.11305	PAH	rs60254196	A	G	-0.0492427	0.4592	FALSE	0.0109365	5.47e-06	16978	11773	0.4592	20.2711
1152	genus.Fusicatenibacter.id.11305	PAH	rs62187631	T	C	-0.0710571	0.1402	FALSE	0.015924	4.55e-06	16522	11773	0.1402	19.9094
1153	genus.Fusicatenibacter.id.11305	PAH	rs62353480	A	G	-0.0701397	0.171	FALSE	0.0145589	1.57e-06	16119	11773	0.171	23.2069
1154	genus.Fusicatenibacter.id.11305	PAH	rs6515626	G	A	0.141575	0.06163	FALSE	0.0313559	7.29e-06	7796	11773	0.06163	20.3809
1155	genus.Fusicatenibacter.id.11305	PAH	rs704418	T	C	0.0739124	0.1859	FALSE	0.0151073	7.77e-07	16626	11773	0.1859	23.9337
1156	genus.Fusicatenibacter.id.11305	PAH	rs73103914	A	G	-0.0597324	0.1779	FALSE	0.0134458	8.3e-06	17384	11773	0.1779	19.7333
1157	genus.Fusicatenibacter.id.11305	PAH	rs792108	T	C	-0.0508345	0.3539	FALSE	0.0113843	8.5e-06	16978	11773	0.3539	19.9366
1158	genus.Fusicatenibacter.id.11305	PAH	rs8028026	A	G	-0.0792146	0.09145	FALSE	0.0180505	8.06e-06	16522	11773	0.09145	19.2566
1159	genus.Fusicatenibacter.id.11305	PAH	rs8063430	T	C	-0.104026	0.05964	FALSE	0.022217	4.93e-06	15552	11773	0.05964	21.9211
1160	genus.Fusicatenibacter.id.11305	PAH	rs9905659	G	A	-0.061617	0.1879	FALSE	0.0136576	7.31e-06	17384	11773	0.1879	20.3518
1161	genus.Gordonibacter.id.821	PAH	rs13412653	A	C	0.107597	0.3539	FALSE	0.0239228	8.61e-06	3723	11773	0.3539	20.2184
1162	genus.Gordonibacter.id.821	PAH	rs16955299	G	A	-0.196423	0.0835	FALSE	0.0433538	6.37e-06	3572	11773	0.0835	20.5157
1163	genus.Gordonibacter.id.821	PAH	rs322296	G	A	0.17869	0.1193	FALSE	0.037722	4.02e-06	3595	11773	0.1193	22.4268
1164	genus.Gordonibacter.id.821	PAH	rs35042269	C	A	-0.180293	0.1889	FALSE	0.0403296	8.11e-06	3595	11773	0.1889	19.974
1165	genus.Gordonibacter.id.821	PAH	rs3765837	T	G	-0.190729	0.07853	FALSE	0.0433608	7.17e-06	3556	11773	0.07853	19.3371
1166	genus.Gordonibacter.id.821	PAH	rs4596722	A	G	0.102908	0.4761	FALSE	0.0231571	9.06e-06	3723	11773	0.4761	19.7378
1167	genus.Gordonibacter.id.821	PAH	rs61934597	C	T	-0.172495	0.07555	FALSE	0.0388567	8.37e-06	3684	11773	0.07555	19.6962
1168	genus.Gordonibacter.id.821	PAH	rs71545975	A	G	-0.153972	0.173	FALSE	0.0338918	7.04e-06	3556	11773	0.173	20.6277
1169	genus.Gordonibacter.id.821	PAH	rs72714787	C	A	0.181405	0.1044	FALSE	0.0377102	1.43e-06	3723	11773	0.1044	23.1285
1170	genus.Gordonibacter.id.821	PAH	rs72939513	A	G	-0.21399	0.05368	FALSE	0.0490592	7.98e-06	3435	11773	0.05368	19.0148
1171	genus.Gordonibacter.id.821	PAH	rs7294633	C	T	0.12867	0.3509	FALSE	0.0249946	3.44e-07	3723	11773	0.3509	26.4867
1172	genus.Gordonibacter.id.821	PAH	rs768830	G	A	0.149852	0.1292	FALSE	0.0333315	7.76e-06	3723	11773	0.1292	20.2016
1173	genus.Haemophilus.id.3698	PAH	rs10781340	G	A	0.0948915	0.166	FALSE	0.0203221	4.32e-06	9037	11773	0.166	21.7983
1174	genus.Haemophilus.id.3698	PAH	rs111582866	G	A	-0.124265	0.1014	FALSE	0.026016	1.27e-06	8370	11773	0.1014	22.8095
1175	genus.Haemophilus.id.3698	PAH	rs35509	G	A	0.128249	0.07853	FALSE	0.0268779	2.01e-06	8430	11773	0.07853	22.7622
1176	genus.Haemophilus.id.3698	PAH	rs4822728	T	C	0.0705861	0.4374	FALSE	0.0151388	3.48e-06	9119	11773	0.4374	21.7351
1177	genus.Haemophilus.id.3698	PAH	rs76022354	C	T	0.244638	0.0328	FALSE	0.0505504	1.83e-06	3618	11773	0.0328	23.4076
1178	genus.Haemophilus.id.3698	PAH	rs78909003	T	C	-0.246256	0.0497	FALSE	0.0503924	1.67e-06	3559	11773	0.0497	23.867
1179	genus.Haemophilus.id.3698	PAH	rs9328464	T	C	0.0723095	0.492	FALSE	0.0148799	1.42e-06	9119	11773	0.492	23.6098
1180	genus.Haemophilus.id.3698	PAH	rs9382510	C	T	-0.093521	0.2455	FALSE	0.0172649	7.12e-08	9117	11773	0.2455	29.3358
1181	genus.Haemophilus.id.3698	PAH	rs9895850	T	C	-0.192957	0.0497	FALSE	0.0416755	2.14e-06	4592	11773	0.0497	21.4274
1182	genus.Holdemanella.id.11393	PAH	rs12513188	G	A	0.0903906	0.2217	FALSE	0.0195276	4.65e-06	7700	11773	0.2217	21.4208
1183	genus.Holdemanella.id.11393	PAH	rs17586763	T	C	-0.227285	0.01789	FALSE	0.0510135	7.72e-06	3817	11773	0.01789	19.84
1184	genus.Holdemanella.id.11393	PAH	rs1926302	G	A	-0.107972	0.1531	FALSE	0.0231421	7.5e-06	7702	11773	0.1531	21.7622
1185	genus.Holdemanella.id.11393	PAH	rs34187114	C	A	-0.104505	0.166	FALSE	0.022601	5.13e-06	7704	11773	0.166	21.3752
1186	genus.Holdemanella.id.11393	PAH	rs35228298	G	A	0.0934832	0.2465	FALSE	0.0202886	7.3e-06	7456	11773	0.2465	21.225
1187	genus.Holdemanella.id.11393	PAH	rs4541991	T	C	-0.0927334	0.2356	FALSE	0.0194435	2.1e-06	7657	11773	0.2356	22.7411
1188	genus.Holdemanella.id.11393	PAH	rs607782	T	C	-0.0854214	0.3817	FALSE	0.0172515	7.19e-07	7456	11769	0.3817	24.5111
1189	genus.Holdemanella.id.11393	PAH	rs62113381	T	C	-0.105447	0.159	FALSE	0.0232029	5.54e-06	7310	11773	0.159	20.6474
1190	genus.Holdemanella.id.11393	PAH	rs73011279	T	C	-0.0961669	0.2078	FALSE	0.0199336	1.36e-06	7456	11773	0.2078	23.2681
1191	genus.Holdemanella.id.11393	PAH	rs75764681	T	C	-0.283103	0.06262	FALSE	0.0598999	1.94e-06	3003	11773	0.06262	22.3227
1192	genus.Holdemanella.id.11393	PAH	rs8113760	G	A	0.078999	0.3519	FALSE	0.01734	4.62e-06	7456	11773	0.3519	20.7504
1193	genus.Holdemania.id.2157	PAH	rs10885477	T	C	-0.135137	0.06163	FALSE	0.0301894	8.6e-06	8690	11773	0.06163	20.0325
1194	genus.Holdemania.id.2157	PAH	rs11080063	G	A	-0.0665238	0.4662	FALSE	0.0149837	6.67e-06	9103	11773	0.4662	19.7069
1195	genus.Holdemania.id.2157	PAH	rs111745969	A	G	0.120677	0.07952	FALSE	0.0265781	3.71e-06	8233	11773	0.07952	20.6108
1196	genus.Holdemania.id.2157	PAH	rs113593397	A	G	-0.128935	0.1024	FALSE	0.0282526	9.36e-06	8296	11773	0.1024	20.8218
1197	genus.Holdemania.id.2157	PAH	rs116500994	G	T	-0.13755	0.05169	FALSE	0.0293386	2.34e-06	8432	11773	0.05169	21.9757
1198	genus.Holdemania.id.2157	PAH	rs12701617	A	G	-0.0660617	0.4583	FALSE	0.0149427	9.52e-06	9106	11773	0.4583	19.541
1199	genus.Holdemania.id.2157	PAH	rs1867876	T	C	0.0842919	0.2942	FALSE	0.0162192	2.74e-07	9109	11773	0.2942	27.0034
1200	genus.Holdemania.id.2157	PAH	rs4146507	C	T	0.079488	0.2217	FALSE	0.0177002	7.23e-06	9108	11773	0.2217	20.1628
1201	genus.Holdemania.id.2157	PAH	rs6133067	T	C	0.0910829	0.3111	FALSE	0.0178561	5.17e-07	8863	10436	0.3111	26.0137
1202	genus.Holdemania.id.2157	PAH	rs73139538	G	A	-0.148594	0.05268	FALSE	0.0327469	7.77e-06	8095	11773	0.05268	20.5851
1203	genus.Holdemania.id.2157	PAH	rs77293403	A	G	0.164556	0.04573	FALSE	0.0341775	1.77e-06	7585	11773	0.04573	23.1758
1204	genus.Holdemania.id.2157	PAH	rs80149660	C	T	-0.232987	0.05865	FALSE	0.0519183	6.04e-06	3283	11773	0.05865	20.1261
1205	genus.Holdemania.id.2157	PAH	rs9500080	C	T	0.0926764	0.2346	FALSE	0.0178886	4.09e-07	9106	11773	0.2346	26.8343
1206	genus.Holdemania.id.2157	PAH	rs9529719	T	C	0.074038	0.325	FALSE	0.0160494	5.97e-06	9107	11773	0.325	21.2762
1207	genus.Holdemania.id.2157	PAH	rs967319	T	C	0.0788638	0.2465	FALSE	0.0176744	8.38e-06	9108	11773	0.2465	19.9054
1208	genus.Howardella.id.2000	PAH	rs10048062	C	T	-0.147352	0.1074	FALSE	0.0336531	8.59e-06	3800	11773	0.1074	19.1617
1209	genus.Howardella.id.2000	PAH	rs12452946	A	G	-0.105833	0.499	FALSE	0.0228941	3.8e-06	3800	11773	0.499	21.3584
1210	genus.Howardella.id.2000	PAH	rs1484873	A	G	-0.227831	0.06859	FALSE	0.046335	2.56e-06	3608	11773	0.06859	24.1639
1211	genus.Howardella.id.2000	PAH	rs17167098	G	A	-0.169366	0.1133	FALSE	0.0352068	1.12e-06	3586	11773	0.1133	23.1289
1212	genus.Howardella.id.2000	PAH	rs2154047	C	A	-0.192557	0.06759	FALSE	0.0420093	9.97e-06	3623	11773	0.06759	20.9985
1213	genus.Howardella.id.2000	PAH	rs36081916	T	C	-0.18123	0.1113	FALSE	0.0402987	4.7e-06	3216	11773	0.1113	20.2119
1214	genus.Howardella.id.2000	PAH	rs3791893	A	G	0.147035	0.1233	FALSE	0.034023	9.5e-06	3795	11773	0.1233	18.6668
1215	genus.Howardella.id.2000	PAH	rs609430	T	G	-0.112045	0.339	FALSE	0.0239328	3.34e-06	3798	11773	0.339	21.9065
1216	genus.Howardella.id.2000	PAH	rs672217	G	A	0.164146	0.1412	FALSE	0.0349993	3.52e-06	3611	11773	0.1412	21.9837
1217	genus.Howardella.id.2000	PAH	rs901099	T	G	-0.12718	0.3121	FALSE	0.0250924	6.53e-07	3647	11773	0.3121	25.6753
1218	genus.Hungatella.id.11306	PAH	rs10044993	C	A	0.139547	0.1173	FALSE	0.0316748	8.07e-06	4209	11773	0.1173	19.4002
1219	genus.Hungatella.id.11306	PAH	rs13128780	T	C	-0.149725	0.1451	FALSE	0.0312777	1.75e-06	3999	11773	0.1451	22.9035
1220	genus.Hungatella.id.11306	PAH	rs13249325	T	G	-0.100023	0.3668	FALSE	0.0225883	9.69e-06	4209	11773	0.3668	19.5984
1221	genus.Hungatella.id.11306	PAH	rs17092615	G	A	0.152235	0.1243	FALSE	0.0337867	7.38e-06	4009	11773	0.1243	20.2917
1222	genus.Hungatella.id.11306	PAH	rs72759041	G	T	-0.126025	0.2346	FALSE	0.0282242	3.86e-06	3910	10436	0.2346	19.9272
1223	genus.Intestinibacter.id.11345	PAH	rs10805326	G	A	0.0775151	0.2783	FALSE	0.0139665	3.55e-08	12303	11773	0.2783	30.7984
1224	genus.Intestinibacter.id.11345	PAH	rs11109097	C	T	0.0624272	0.3121	FALSE	0.0138539	5.49e-06	11886	11773	0.3121	20.3016
1225	genus.Intestinibacter.id.11345	PAH	rs118030283	G	A	-0.151829	0.03777	FALSE	0.0324471	2.67e-06	8830	11773	0.03777	21.8907
1226	genus.Intestinibacter.id.11345	PAH	rs16938435	T	C	-0.112189	0.06064	FALSE	0.0235439	1.8e-06	12303	11773	0.06064	22.7023
1227	genus.Intestinibacter.id.11345	PAH	rs2098844	C	T	-0.0575295	0.4245	FALSE	0.0128416	6.79e-06	12291	11773	0.4245	20.0667
1228	genus.Intestinibacter.id.11345	PAH	rs2702387	A	G	0.0608559	0.3519	FALSE	0.0132145	4.26e-06	12291	11773	0.3519	21.2046
1229	genus.Intestinibacter.id.11345	PAH	rs4327025	G	A	-0.0810346	0.1948	FALSE	0.0154397	1.64e-07	12303	11773	0.1948	27.5419
1230	genus.Intestinibacter.id.11345	PAH	rs447950	A	G	0.0628342	0.2992	FALSE	0.0136652	5.64e-06	12303	11773	0.2992	21.1391
1231	genus.Intestinibacter.id.11345	PAH	rs478972	T	C	-0.142681	0.05964	FALSE	0.0297116	1.82e-06	10333	11773	0.05964	23.0566
1232	genus.Intestinibacter.id.11345	PAH	rs6062862	A	G	0.0924508	0.09443	FALSE	0.0204658	6.68e-06	12189	11773	0.09443	20.4029
1233	genus.Intestinibacter.id.11345	PAH	rs62430350	T	C	0.151096	0.05765	FALSE	0.0351476	6.84e-06	7650	11773	0.05765	18.4756
1234	genus.Intestinibacter.id.11345	PAH	rs68093214	C	T	0.0662258	0.2575	FALSE	0.0149877	9.26e-06	11886	11773	0.2575	19.5213
1235	genus.Intestinibacter.id.11345	PAH	rs6875660	C	T	0.0890455	0.1233	FALSE	0.0193905	3.06e-06	12293	11773	0.1233	21.0851
1236	genus.Intestinibacter.id.11345	PAH	rs893394	G	A	0.0583322	0.4195	FALSE	0.0130729	7.85e-06	11886	11773	0.4195	19.9066
1237	genus.Intestinibacter.id.11345	PAH	rs9348442	C	T	0.099082	0.08748	FALSE	0.0221625	6.26e-06	12303	11773	0.08748	19.9839
1238	genus.Intestinimonas.id.2062	PAH	rs10262702	T	C	0.0918017	0.1292	FALSE	0.0194885	2.06e-06	11766	11773	0.1292	22.1857
1239	genus.Intestinimonas.id.2062	PAH	rs11258178	A	G	0.0660742	0.4145	FALSE	0.0134139	6.98e-07	11766	11773	0.4145	24.2595
1240	genus.Intestinimonas.id.2062	PAH	rs12226153	A	G	-0.151142	0.06163	FALSE	0.0306922	5.12e-07	9023	11773	0.06163	24.2449
1241	genus.Intestinimonas.id.2062	PAH	rs17067892	C	T	0.107194	0.07654	FALSE	0.0250013	6.38e-06	11544	11773	0.07654	18.3797
1242	genus.Intestinimonas.id.2062	PAH	rs1859797	G	A	0.060368	0.496	FALSE	0.0131793	4.12e-06	11766	11773	0.496	20.9777
1243	genus.Intestinimonas.id.2062	PAH	rs2276760	A	G	-0.0685233	0.2197	FALSE	0.0152546	7.84e-06	12081	11773	0.2197	20.1746
1244	genus.Intestinimonas.id.2062	PAH	rs2731794	C	T	0.120632	0.05964	FALSE	0.0257529	1.92e-06	11079	11773	0.05964	21.9379
1245	genus.Intestinimonas.id.2062	PAH	rs2930225	G	T	0.0729524	0.2584	FALSE	0.0152948	1.35e-06	12003	11773	0.2584	22.7466
1246	genus.Intestinimonas.id.2062	PAH	rs4113676	A	C	-0.218507	0.06163	FALSE	0.0490152	7.42e-06	3170	11773	0.06163	19.8607
1247	genus.Intestinimonas.id.2062	PAH	rs4784055	T	C	-0.175324	0.05567	FALSE	0.038599	8.72e-07	3193	11773	0.05567	20.6185
1248	genus.Intestinimonas.id.2062	PAH	rs62240188	G	A	0.130074	0.06859	FALSE	0.0267179	2.2e-06	10252	11773	0.06859	23.6968
1249	genus.Intestinimonas.id.2062	PAH	rs62427239	C	A	0.162658	0.04573	FALSE	0.0367647	9.41e-06	6385	11773	0.04573	19.5683
1250	genus.Intestinimonas.id.2062	PAH	rs6934519	C	T	0.0692373	0.2753	FALSE	0.0151154	8.57e-06	12089	11773	0.2753	20.9784
1251	genus.Intestinimonas.id.2062	PAH	rs716604	A	G	0.0818068	0.1879	FALSE	0.0165992	8.57e-07	12090	11773	0.1879	24.2846
1252	genus.Intestinimonas.id.2062	PAH	rs7170984	T	C	-0.0658116	0.2903	FALSE	0.0140767	2.98e-06	12090	11773	0.2903	21.8539
1253	genus.Intestinimonas.id.2062	PAH	rs72982915	C	T	0.183158	0.04573	FALSE	0.0402743	4.91e-06	5591	11773	0.04573	20.6748
1254	genus.Intestinimonas.id.2062	PAH	rs9823439	T	C	-0.0581947	0.4414	FALSE	0.0131455	9.86e-06	11766	11773	0.4414	19.5948
1255	genus.Lachnoclostridium.id.11308	PAH	rs1031599	G	T	-0.078627	0.08449	FALSE	0.0175644	6.31e-06	17398	11773	0.08449	20.0367
1256	genus.Lachnoclostridium.id.11308	PAH	rs12566975	T	C	-0.0468097	0.493	FALSE	0.0105787	9.57e-06	17921	11773	0.493	19.5776
1257	genus.Lachnoclostridium.id.11308	PAH	rs1528479	G	A	-0.0497798	0.3698	FALSE	0.0111919	9.64e-06	17477	11773	0.3698	19.781
1258	genus.Lachnoclostridium.id.11308	PAH	rs1997204	T	C	-0.108075	0.05268	FALSE	0.0242022	5.97e-06	14138	11773	0.05268	19.9378
1259	genus.Lachnoclostridium.id.11308	PAH	rs2385421	A	G	0.0746186	0.1044	FALSE	0.0180734	7.14e-06	17903	5880	0.1044	17.0438
1260	genus.Lachnoclostridium.id.11308	PAH	rs3821998	C	A	-0.0864066	0.08847	FALSE	0.0192519	6.72e-06	17920	11773	0.08847	20.1417
1261	genus.Lachnoclostridium.id.11308	PAH	rs4738679	G	A	-0.0520267	0.3648	FALSE	0.011404	4.42e-06	17921	11773	0.3648	20.8106
1262	genus.Lachnoclostridium.id.11308	PAH	rs6112314	A	C	-0.0561715	0.3966	FALSE	0.0108174	2.43e-07	17842	11773	0.3966	26.961
1263	genus.Lachnoclostridium.id.11308	PAH	rs615997	T	C	0.0511752	0.499	FALSE	0.0106491	2.03e-06	17911	11773	0.499	23.0913
1264	genus.Lachnoclostridium.id.11308	PAH	rs62285313	A	G	0.0864203	0.08549	FALSE	0.0181565	1.58e-06	16991	11773	0.08549	22.6524
1265	genus.Lachnoclostridium.id.11308	PAH	rs72829893	G	T	0.117472	0.06561	FALSE	0.0268103	5.58e-06	12404	11773	0.06561	19.1954
1266	genus.Lachnoclostridium.id.11308	PAH	rs78068103	A	G	0.0886199	0.09145	FALSE	0.0194248	3.67e-06	17477	11773	0.09145	20.8113
1267	genus.Lachnoclostridium.id.11308	PAH	rs789029	C	T	-0.0641289	0.1889	FALSE	0.0137974	3.75e-06	17922	11773	0.1889	21.6005
1268	genus.Lachnospira.id.2004	PAH	rs13157098	A	G	-0.0768058	0.167	FALSE	0.0155312	5.99e-07	15947	11773	0.167	24.4525
1269	genus.Lachnospira.id.2004	PAH	rs159484	G	A	0.0794668	0.1133	FALSE	0.0176999	6.68e-06	16487	11773	0.1133	20.1548
1270	genus.Lachnospira.id.2004	PAH	rs2520509	A	G	0.0519063	0.3181	FALSE	0.011578	7.42e-06	16500	11773	0.3181	20.0966
1271	genus.Lachnospira.id.2004	PAH	rs4686798	T	C	0.0531826	0.3857	FALSE	0.0113747	2.74e-06	16497	11773	0.3857	21.8576
1272	genus.Lachnospira.id.2004	PAH	rs4923324	G	A	-0.0617321	0.2386	FALSE	0.0133387	2.44e-06	16490	11773	0.2386	21.4163
1273	genus.Lachnospira.id.2004	PAH	rs56791201	T	C	0.051823	0.4573	FALSE	0.0110697	2.93e-06	16486	11773	0.4573	21.9141
1274	genus.LachnospiraceaeFCS020group.id.11314	PAH	rs10093861	G	A	-0.0568869	0.498	FALSE	0.0121152	3.06e-06	13772	11773	0.498	22.0445
1275	genus.LachnospiraceaeFCS020group.id.11314	PAH	rs1254846	G	A	0.105963	0.09145	FALSE	0.0232501	5.6e-06	13172	11773	0.09145	20.7677
1276	genus.LachnospiraceaeFCS020group.id.11314	PAH	rs1363769	T	C	-0.200628	0.0328	FALSE	0.0449372	1.58e-06	3555	11773	0.0328	19.9218
1277	genus.LachnospiraceaeFCS020group.id.11314	PAH	rs2322265	C	T	-0.0666305	0.2555	FALSE	0.0141577	5.21e-06	13772	11773	0.2555	22.1463
1278	genus.LachnospiraceaeFCS020group.id.11314	PAH	rs2862811	T	C	0.0564927	0.4543	FALSE	0.0121736	3.92e-06	13772	11773	0.4543	21.532
1279	genus.LachnospiraceaeFCS020group.id.11314	PAH	rs35035870	T	C	-0.190615	0.03579	FALSE	0.0414403	2.62e-06	5642	11773	0.03579	21.1503
1280	genus.LachnospiraceaeFCS020group.id.11314	PAH	rs3999074	G	T	-0.0550587	0.4781	FALSE	0.0121847	6.55e-06	13772	11773	0.4781	20.4155
1281	genus.LachnospiraceaeFCS020group.id.11314	PAH	rs4452603	T	G	0.0604208	0.2863	FALSE	0.0135965	8.98e-06	13487	11773	0.2863	19.745
1282	genus.LachnospiraceaeFCS020group.id.11314	PAH	rs7249113	G	A	0.0679483	0.2813	FALSE	0.0133496	3.72e-07	13534	11773	0.2813	25.9034
1283	genus.LachnospiraceaeFCS020group.id.11314	PAH	rs72793667	A	G	-0.116881	0.0835	FALSE	0.0246589	1.63e-06	12396	11773	0.0835	22.463
1284	genus.LachnospiraceaeFCS020group.id.11314	PAH	rs9308097	A	G	0.055381	0.4523	FALSE	0.0123659	7.47e-06	13542	11773	0.4523	20.0541
1285	genus.LachnospiraceaeFCS020group.id.11314	PAH	rs9788306	C	T	-0.062804	0.2843	FALSE	0.0130744	1.39e-06	13772	11773	0.2843	23.071
1286	genus.LachnospiraceaeNC2004group.id.11316	PAH	rs117467633	T	C	-0.169687	0.06262	FALSE	0.0383169	9.13e-06	5077	11773	0.06262	19.6042
1287	genus.LachnospiraceaeNC2004group.id.11316	PAH	rs12127733	G	A	0.115182	0.1779	FALSE	0.0246006	3.11e-06	6226	11773	0.1779	21.9146
1288	genus.LachnospiraceaeNC2004group.id.11316	PAH	rs12208226	C	A	-0.154739	0.1064	FALSE	0.0340372	9.75e-06	5620	11773	0.1064	20.6603
1289	genus.LachnospiraceaeNC2004group.id.11316	PAH	rs12863463	G	A	-0.156365	0.05467	FALSE	0.0345372	6.04e-06	5516	11773	0.05467	20.4903
1290	genus.LachnospiraceaeNC2004group.id.11316	PAH	rs17067076	G	A	-0.154631	0.07654	FALSE	0.0352194	5.61e-06	4449	11773	0.07654	19.268
1291	genus.LachnospiraceaeNC2004group.id.11316	PAH	rs1928659	T	C	0.102522	0.2495	FALSE	0.0226445	6.17e-06	5516	11773	0.2495	20.4904
1292	genus.LachnospiraceaeNC2004group.id.11316	PAH	rs1929743	T	C	0.0837206	0.3121	FALSE	0.0190318	9.06e-06	6330	11773	0.3121	19.3449
1293	genus.LachnospiraceaeNC2004group.id.11316	PAH	rs3756315	A	G	-0.0883469	0.339	FALSE	0.0188397	3.33e-06	6328	11773	0.339	21.9836
1294	genus.LachnospiraceaeNC2004group.id.11316	PAH	rs6116753	G	A	0.0994748	0.2396	FALSE	0.0209139	2.92e-06	6278	11773	0.2396	22.616
1295	genus.LachnospiraceaeND3007group.id.11317	PAH	rs2861203	G	A	0.0572304	0.3191	FALSE	0.0127279	7.37e-06	15305	11773	0.3191	20.2155
1296	genus.LachnospiraceaeND3007group.id.11317	PAH	rs72776675	T	C	-0.0647067	0.175	FALSE	0.014797	8.72e-06	15302	11773	0.175	19.1203
1297	genus.LachnospiraceaeND3007group.id.11317	PAH	rs9932954	A	G	-0.0561864	0.4284	FALSE	0.0115984	1.25e-06	15222	11773	0.4284	23.4643
1298	genus.LachnospiraceaeNK4A136group.id.11319	PAH	rs10952110	G	T	0.0487709	0.4483	FALSE	0.0109614	9.08e-06	16764	11773	0.4483	19.794
1299	genus.LachnospiraceaeNK4A136group.id.11319	PAH	rs11263806	A	G	-0.0524615	0.2783	FALSE	0.0116758	5.07e-06	17236	11773	0.2783	20.1864
1300	genus.LachnospiraceaeNK4A136group.id.11319	PAH	rs12611395	A	G	-0.0902532	0.08946	FALSE	0.0199652	5.83e-06	16486	10436	0.08946	20.4326
1301	genus.LachnospiraceaeNK4A136group.id.11319	PAH	rs160061	A	G	0.0513831	0.4682	FALSE	0.0108094	2.12e-06	17234	11773	0.4682	22.5936
1302	genus.LachnospiraceaeNK4A136group.id.11319	PAH	rs28540839	A	C	0.0508285	0.4871	FALSE	0.0110591	9.34e-06	16764	11773	0.4871	21.1214
1303	genus.LachnospiraceaeNK4A136group.id.11319	PAH	rs2880566	T	C	0.0599578	0.1879	FALSE	0.0134693	5.61e-06	17232	11773	0.1879	19.8132
1304	genus.LachnospiraceaeNK4A136group.id.11319	PAH	rs4955932	T	C	-0.0492283	0.3956	FALSE	0.0109388	7.05e-06	17236	11773	0.3956	20.2508
1305	genus.LachnospiraceaeNK4A136group.id.11319	PAH	rs59805249	T	C	0.0936162	0.09046	FALSE	0.0207982	9.45e-06	15195	11773	0.09046	20.2578
1306	genus.LachnospiraceaeNK4A136group.id.11319	PAH	rs68104925	T	C	-0.0549104	0.3708	FALSE	0.0115385	2.37e-06	17227	11773	0.3708	22.6443
1307	genus.LachnospiraceaeNK4A136group.id.11319	PAH	rs7073658	T	G	-0.0499621	0.4046	FALSE	0.0109693	5.27e-06	17236	11773	0.4046	20.7432
1308	genus.LachnospiraceaeNK4A136group.id.11319	PAH	rs73044693	A	G	-0.10758	0.0666	FALSE	0.0229884	3.57e-06	12773	8178	0.0666	21.8965
1309	genus.LachnospiraceaeNK4A136group.id.11319	PAH	rs7616165	G	T	-0.230542	0.03678	FALSE	0.0483465	2.77e-06	4094	11773	0.03678	22.7279
1310	genus.LachnospiraceaeNK4A136group.id.11319	PAH	rs76193507	A	G	-0.22973	0.05666	FALSE	0.0499776	2.93e-06	3578	11773	0.05666	21.1175
1311	genus.LachnospiraceaeNK4A136group.id.11319	PAH	rs7832116	A	G	-0.0714756	0.1461	FALSE	0.0151703	3.57e-06	17219	11773	0.1461	22.1961
1312	genus.LachnospiraceaeNK4A136group.id.11319	PAH	rs954878	A	G	-0.0520656	0.4503	FALSE	0.0109082	1.78e-06	17227	11773	0.4503	22.7795
1313	genus.LachnospiraceaeUCG001.id.11321	PAH	rs12131224	C	T	0.117095	0.1163	FALSE	0.02591	7.4e-06	9676	11773	0.1163	20.42
1314	genus.LachnospiraceaeUCG001.id.11321	PAH	rs2050911	G	A	0.0751466	0.3042	FALSE	0.0153934	1.11e-06	10148	11773	0.3042	23.8266
1315	genus.LachnospiraceaeUCG001.id.11321	PAH	rs2371284	T	C	-0.0761893	0.2227	FALSE	0.0170127	7.56e-06	9961	11773	0.2227	20.0519
1316	genus.LachnospiraceaeUCG001.id.11321	PAH	rs437876	T	C	0.0784637	0.3728	FALSE	0.0144768	7.17e-08	10150	11773	0.3728	29.3703
1317	genus.LachnospiraceaeUCG001.id.11321	PAH	rs4981345	T	C	-0.0681973	0.3509	FALSE	0.0149831	6.09e-06	9961	11773	0.3509	20.7129
1318	genus.LachnospiraceaeUCG001.id.11321	PAH	rs573933	T	C	-0.107898	0.1024	FALSE	0.0232346	3.11e-06	10150	11773	0.1024	21.5612
1319	genus.LachnospiraceaeUCG001.id.11321	PAH	rs62496417	T	G	-0.0748504	0.2714	FALSE	0.0165681	5.88e-06	10150	11773	0.2714	20.4061
1320	genus.LachnospiraceaeUCG001.id.11321	PAH	rs7341608	T	C	-0.0784757	0.1899	FALSE	0.0177648	9.48e-06	9917	11773	0.1899	19.5103
1321	genus.LachnospiraceaeUCG001.id.11321	PAH	rs74034332	G	A	0.168045	0.04573	FALSE	0.0382637	3.33e-06	6004	11773	0.04573	19.2813
1322	genus.LachnospiraceaeUCG001.id.11321	PAH	rs78848836	A	G	-0.118868	0.0835	FALSE	0.0259753	3.38e-06	9506	11773	0.0835	20.9371
1323	genus.LachnospiraceaeUCG001.id.11321	PAH	rs8104225	A	G	0.0892098	0.1491	FALSE	0.0197665	8.04e-06	9908	10436	0.1491	20.3647
1324	genus.LachnospiraceaeUCG001.id.11321	PAH	rs9403580	C	T	0.107801	0.1093	FALSE	0.0229777	3.47e-06	10095	11773	0.1093	22.006
1325	genus.LachnospiraceaeUCG001.id.11321	PAH	rs985416	C	T	0.0970258	0.2058	FALSE	0.0181807	1.46e-07	9917	11773	0.2058	28.4752
1326	genus.LachnospiraceaeUCG004.id.11324	PAH	rs11128180	A	G	0.0648288	0.2237	FALSE	0.0140126	4.52e-06	14466	11773	0.2237	21.4011
1327	genus.LachnospiraceaeUCG004.id.11324	PAH	rs12072562	T	C	0.133104	0.05169	FALSE	0.0303566	7.07e-06	9176	11773	0.05169	19.2212
1328	genus.LachnospiraceaeUCG004.id.11324	PAH	rs12673420	G	A	0.0554351	0.4414	FALSE	0.0118375	2.98e-06	14463	11773	0.4414	21.9274
1329	genus.LachnospiraceaeUCG004.id.11324	PAH	rs12747809	G	A	-0.062197	0.34	FALSE	0.0125685	8.65e-07	14464	11773	0.34	24.4858
1330	genus.LachnospiraceaeUCG004.id.11324	PAH	rs12894272	A	G	0.0579792	0.3002	FALSE	0.0125229	4.34e-06	14463	11773	0.3002	21.4326
1331	genus.LachnospiraceaeUCG004.id.11324	PAH	rs233486	A	G	-0.0799088	0.1243	FALSE	0.017766	6.28e-06	13710	11773	0.1243	20.2277
1332	genus.LachnospiraceaeUCG004.id.11324	PAH	rs2444793	C	T	-0.0542433	0.4702	FALSE	0.0118188	4.77e-06	14463	11773	0.4702	21.0615
1333	genus.LachnospiraceaeUCG004.id.11324	PAH	rs2726805	A	G	0.0548397	0.4085	FALSE	0.0120844	6.3e-06	14466	11773	0.4085	20.591
1334	genus.LachnospiraceaeUCG004.id.11324	PAH	rs2882478	G	A	-0.0577091	0.4553	FALSE	0.0118338	1.21e-06	14466	11773	0.4553	23.7781
1335	genus.LachnospiraceaeUCG004.id.11324	PAH	rs35182105	A	G	-0.109724	0.07256	FALSE	0.024221	4.87e-06	13170	11773	0.07256	20.519
1336	genus.LachnospiraceaeUCG004.id.11324	PAH	rs6656451	C	T	-0.05436	0.4394	FALSE	0.011947	5.57e-06	14458	11773	0.4394	20.7005
1337	genus.LachnospiraceaeUCG004.id.11324	PAH	rs7629954	A	G	0.108441	0.06859	FALSE	0.023825	5.77e-06	12568	11773	0.06859	20.7134
1338	genus.LachnospiraceaeUCG008.id.11328	PAH	rs10741777	T	C	-0.0973842	0.2614	FALSE	0.0194791	7.69e-07	7014	11773	0.2614	24.987
1339	genus.LachnospiraceaeUCG008.id.11328	PAH	rs10793103	C	T	0.0974344	0.3042	FALSE	0.0181279	9.35e-08	7014	11773	0.3042	28.8805
1340	genus.LachnospiraceaeUCG008.id.11328	PAH	rs10801803	G	A	-0.117029	0.162	FALSE	0.0243085	1.4e-06	7017	11773	0.162	23.1712
1341	genus.LachnospiraceaeUCG008.id.11328	PAH	rs13024781	T	C	-0.0798769	0.497	FALSE	0.0168846	2.29e-06	7016	11773	0.497	22.3738
1342	genus.LachnospiraceaeUCG008.id.11328	PAH	rs57091572	A	G	-0.110443	0.1402	FALSE	0.0235801	2.86e-06	6950	11773	0.1402	21.9309
1343	genus.LachnospiraceaeUCG008.id.11328	PAH	rs57254474	G	A	0.0886511	0.2406	FALSE	0.0199045	6.92e-06	7017	11773	0.2406	19.8309
1344	genus.LachnospiraceaeUCG008.id.11328	PAH	rs61944774	A	G	0.179838	0.05765	FALSE	0.0393797	6.34e-06	6000	11773	0.05765	20.8484
1345	genus.LachnospiraceaeUCG008.id.11328	PAH	rs62277846	C	T	0.102292	0.2356	FALSE	0.0212319	1.59e-06	7016	11773	0.2356	23.2052
1346	genus.LachnospiraceaeUCG008.id.11328	PAH	rs67078837	T	C	-0.0845848	0.4583	FALSE	0.0170693	7.68e-07	7016	11773	0.4583	24.5489
1347	genus.LachnospiraceaeUCG008.id.11328	PAH	rs75356640	G	A	0.136523	0.08847	FALSE	0.0303128	9.83e-06	6423	11773	0.08847	20.2781
1348	genus.LachnospiraceaeUCG008.id.11328	PAH	rs955844	A	C	0.112064	0.1998	FALSE	0.0228369	1.81e-06	6863	11773	0.1998	24.0731
1349	genus.LachnospiraceaeUCG010.id.11330	PAH	rs10414815	T	C	0.10453	0.1193	FALSE	0.0230253	4.24e-06	11564	10436	0.1193	20.606
1350	genus.LachnospiraceaeUCG010.id.11330	PAH	rs11192447	A	G	0.126592	0.07455	FALSE	0.024345	4.69e-07	12695	11773	0.07455	27.0349
1351	genus.LachnospiraceaeUCG010.id.11330	PAH	rs12346653	C	T	0.0657686	0.2744	FALSE	0.0139569	2.7e-06	12816	11773	0.2744	22.2019
1352	genus.LachnospiraceaeUCG010.id.11330	PAH	rs17730011	G	A	-0.0702357	0.2187	FALSE	0.015706	7.85e-06	13226	11773	0.2187	19.9948
1353	genus.LachnospiraceaeUCG010.id.11330	PAH	rs2833528	C	T	-0.0562148	0.3608	FALSE	0.0127763	9.92e-06	13233	11773	0.3608	19.3564
1354	genus.LachnospiraceaeUCG010.id.11330	PAH	rs336138	G	T	0.0779543	0.163	FALSE	0.0171865	7.48e-06	13236	11773	0.163	20.5701
1355	genus.LachnospiraceaeUCG010.id.11330	PAH	rs4576377	A	C	-0.0572001	0.3837	FALSE	0.0127043	7.63e-06	13225	11773	0.3837	20.2687
1356	genus.LachnospiraceaeUCG010.id.11330	PAH	rs72894957	G	A	0.222263	0.04771	FALSE	0.0486425	5.68e-06	4316	11773	0.04771	20.869
1357	genus.LachnospiraceaeUCG010.id.11330	PAH	rs74315802	G	T	0.0867262	0.1213	FALSE	0.0183477	3.19e-06	12715	11773	0.1213	22.3393
1358	genus.LachnospiraceaeUCG010.id.11330	PAH	rs9981767	A	C	0.0655062	0.3161	FALSE	0.0131994	9.96e-07	12816	11773	0.3161	24.6256
1359	genus.Lactobacillus.id.1837	PAH	rs11674854	C	T	-0.0852686	0.4274	FALSE	0.0176504	1.59e-06	6655	11773	0.4274	23.3314
1360	genus.Lactobacillus.id.1837	PAH	rs12693845	C	T	-0.0805447	0.3569	FALSE	0.0177429	8.96e-06	6958	11773	0.3569	20.6016
1361	genus.Lactobacillus.id.1837	PAH	rs1530559	G	A	0.0804001	0.4324	FALSE	0.0178207	4.93e-06	6655	11773	0.4324	20.3484
1362	genus.Lactobacillus.id.1837	PAH	rs16861661	G	A	-0.183147	0.0497	FALSE	0.038148	1.28e-06	5325	11773	0.0497	23.0405
1363	genus.Lactobacillus.id.1837	PAH	rs62314653	C	A	0.187692	0.06262	FALSE	0.0394585	2.24e-06	5944	11773	0.06262	22.6185
1364	genus.Lactobacillus.id.1837	PAH	rs7399658	G	A	-0.107134	0.2157	FALSE	0.0221883	3.12e-06	6613	11773	0.2157	23.3063
1365	genus.Lactobacillus.id.1837	PAH	rs75127669	C	A	0.139784	0.07058	FALSE	0.0310414	6.83e-06	6840	11773	0.07058	20.2724
1366	genus.Lactobacillus.id.1837	PAH	rs768253	T	G	-0.079195	0.3907	FALSE	0.0171791	4.25e-06	6958	11773	0.3907	21.2456
1367	genus.Lactobacillus.id.1837	PAH	rs77478751	A	G	-0.219886	0.05368	FALSE	0.0475759	7.33e-06	3669	10436	0.05368	21.3493
1368	genus.Lactobacillus.id.1837	PAH	rs921925	A	C	0.0985077	0.2624	FALSE	0.0203229	9.72e-07	6952	11773	0.2624	23.4879
1369	genus.Lactococcus.id.1851	PAH	rs10417872	T	G	0.118306	0.2584	FALSE	0.024522	1.29e-06	4056	11773	0.2584	23.2641
1370	genus.Lactococcus.id.1851	PAH	rs123059	T	C	-0.13671	0.2217	FALSE	0.0274694	1.27e-06	3760	11773	0.2217	24.7555
1371	genus.Lactococcus.id.1851	PAH	rs12621813	G	A	0.108423	0.2823	FALSE	0.0239978	6.61e-06	4057	11773	0.2823	20.4025
1372	genus.Lactococcus.id.1851	PAH	rs17168302	G	A	0.191857	0.06561	FALSE	0.0424761	6.29e-06	4023	11773	0.06561	20.3915
1373	genus.Lactococcus.id.1851	PAH	rs2293361	C	T	-0.199221	0.06461	FALSE	0.0430969	1.4e-06	3787	11773	0.06461	21.3574
1374	genus.Lactococcus.id.1851	PAH	rs4766997	C	T	0.114599	0.2962	FALSE	0.023839	2.06e-06	4053	11773	0.2962	23.0979
1375	genus.Lactococcus.id.1851	PAH	rs55910161	C	T	0.146426	0.1352	FALSE	0.0307367	2.36e-06	3836	11773	0.1352	22.6827
1376	genus.Lactococcus.id.1851	PAH	rs6674304	C	T	0.200758	0.06859	FALSE	0.0442121	6.18e-06	3869	11773	0.06859	20.608
1377	genus.Lactococcus.id.1851	PAH	rs7992246	T	C	0.104232	0.3469	FALSE	0.0230786	4.45e-06	4057	11773	0.3469	20.3877
1378	genus.Marvinbryantia.id.2005	PAH	rs11620597	T	C	0.119479	0.05268	FALSE	0.0271688	7.8e-06	11031	11773	0.05268	19.336
1379	genus.Marvinbryantia.id.2005	PAH	rs1187983	C	T	-0.0935456	0.1223	FALSE	0.0193174	2.02e-06	11896	11773	0.1223	23.4463
1380	genus.Marvinbryantia.id.2005	PAH	rs146541147	G	A	0.118845	0.07058	FALSE	0.0268423	6.86e-06	10778	11773	0.07058	19.5995
1381	genus.Marvinbryantia.id.2005	PAH	rs2724813	A	G	-0.0840769	0.2008	FALSE	0.0167551	6.28e-07	11610	11773	0.2008	25.1759
1382	genus.Marvinbryantia.id.2005	PAH	rs2842896	C	T	-0.0649396	0.4722	FALSE	0.0131146	7.25e-07	11709	11773	0.4722	24.515
1383	genus.Marvinbryantia.id.2005	PAH	rs2863363	A	G	0.0634861	0.3678	FALSE	0.0136323	3.11e-06	11950	11773	0.3678	21.6844
1384	genus.Marvinbryantia.id.2005	PAH	rs3125832	A	C	0.0679323	0.2624	FALSE	0.015012	5.03e-06	11709	11773	0.2624	20.4739
1385	genus.Marvinbryantia.id.2005	PAH	rs61884471	G	A	0.124426	0.08449	FALSE	0.0248431	1.01e-06	11559	11773	0.08449	25.0806
1386	genus.Marvinbryantia.id.2005	PAH	rs72948274	A	C	-0.126354	0.05765	FALSE	0.0272212	3.26e-06	11561	11773	0.05765	21.5421
1387	genus.Marvinbryantia.id.2005	PAH	rs8006832	G	T	-0.0952415	0.1113	FALSE	0.0216699	6.58e-06	11412	11773	0.1113	19.3136
1388	genus.Methanobrevibacter.id.123	PAH	rs10202904	T	G	-0.112811	0.4672	FALSE	0.0239106	3.09e-06	3583	11773	0.4672	22.2474
1389	genus.Methanobrevibacter.id.123	PAH	rs1334944	T	C	0.115197	0.2853	FALSE	0.0255492	7.61e-06	3586	11773	0.2853	20.318
1390	genus.Methanobrevibacter.id.123	PAH	rs4802933	A	G	-0.135628	0.1779	FALSE	0.0308139	9.74e-06	3586	11773	0.1779	19.3627
1391	genus.Methanobrevibacter.id.123	PAH	rs6776814	T	C	-0.188956	0.08946	FALSE	0.0419905	8.05e-06	3283	11773	0.08946	20.2374
1392	genus.Methanobrevibacter.id.123	PAH	rs76029318	T	C	0.222849	0.06461	FALSE	0.0454319	1.08e-06	3387	11773	0.06461	24.0459
1393	genus.Methanobrevibacter.id.123	PAH	rs894996	C	A	0.214213	0.07157	FALSE	0.0456045	3.82e-06	3479	11773	0.07157	22.0509
1394	genus.Odoribacter.id.952	PAH	rs10093869	A	G	-0.0577795	0.3757	FALSE	0.0125389	3.67e-06	14218	11773	0.3757	21.2308
1395	genus.Odoribacter.id.952	PAH	rs10423795	C	T	0.0550695	0.4066	FALSE	0.0121164	6.58e-06	14135	11773	0.4066	20.6544
1396	genus.Odoribacter.id.952	PAH	rs28417404	A	G	-0.0726896	0.169	FALSE	0.0161372	3.68e-06	14698	11773	0.169	20.2876
1397	genus.Odoribacter.id.952	PAH	rs4793970	A	G	-0.0576329	0.3012	FALSE	0.0129154	6.03e-06	14687	11773	0.3012	19.9098
1398	genus.Odoribacter.id.952	PAH	rs6856150	G	A	0.0881922	0.1183	FALSE	0.0194146	6.06e-06	14597	11773	0.1183	20.6321
1399	genus.Odoribacter.id.952	PAH	rs74553962	T	G	0.121449	0.06262	FALSE	0.0264106	9.49e-06	11803	11773	0.06262	21.1426
1400	genus.Odoribacter.id.952	PAH	rs77779484	G	A	-0.133489	0.05865	FALSE	0.0268526	6.56e-07	11935	11773	0.05865	24.7086
1401	genus.Olsenella.id.822	PAH	rs1035588	A	G	-0.108148	0.3827	FALSE	0.0236848	4.86e-06	3739	11773	0.3827	20.8386
1402	genus.Olsenella.id.822	PAH	rs17148768	G	A	0.140434	0.2117	FALSE	0.0295602	2.2e-06	3648	11773	0.2117	22.5576
1403	genus.Olsenella.id.822	PAH	rs2759329	G	A	-0.111131	0.34	FALSE	0.0237218	3.43e-06	3739	11773	0.34	21.9353
1404	genus.Olsenella.id.822	PAH	rs35225860	A	G	-0.223604	0.05666	FALSE	0.0482391	3.87e-06	3630	11773	0.05666	21.4743
1405	genus.Olsenella.id.822	PAH	rs6046522	C	T	0.122938	0.2863	FALSE	0.0269928	4.48e-06	3705	11773	0.2863	20.7322
1406	genus.Olsenella.id.822	PAH	rs61090148	A	G	-0.104783	0.4225	FALSE	0.0231343	6.44e-06	3739	11773	0.4225	20.5039
1407	genus.Olsenella.id.822	PAH	rs62112538	C	T	-0.19943	0.08052	FALSE	0.0407033	1.19e-06	3630	11773	0.08052	23.993
1408	genus.Olsenella.id.822	PAH	rs72691585	C	A	-0.249079	0.06859	FALSE	0.0520814	2.95e-06	3078	11773	0.06859	22.8573
1409	genus.Olsenella.id.822	PAH	rs7540303	C	T	0.108044	0.4215	FALSE	0.023638	5.32e-06	3739	11773	0.4215	20.8808
1410	genus.Olsenella.id.822	PAH	rs8066522	G	A	-0.106529	0.3469	FALSE	0.0240379	9.7e-06	3739	11773	0.3469	19.6295
1411	genus.Olsenella.id.822	PAH	rs9460691	C	A	0.119966	0.2167	FALSE	0.0268645	7.28e-06	3739	11773	0.2167	19.9308
1412	genus.Oscillibacter.id.2063	PAH	rs11627628	T	C	0.143961	0.07256	FALSE	0.0290223	1.01e-06	8486	11773	0.07256	24.5992
1413	genus.Oscillibacter.id.2063	PAH	rs11990279	T	C	-0.0824934	0.2396	FALSE	0.0180457	4.94e-06	8528	11773	0.2396	20.8923
1414	genus.Oscillibacter.id.2063	PAH	rs12649930	T	G	0.121589	0.09443	FALSE	0.0259612	4.09e-06	8794	11773	0.09443	21.93
1415	genus.Oscillibacter.id.2063	PAH	rs133832	A	C	-0.0795527	0.3131	FALSE	0.0162411	1.15e-06	8926	11773	0.3131	23.9874
1416	genus.Oscillibacter.id.2063	PAH	rs16866406	A	G	0.0988765	0.1392	FALSE	0.0208795	3.08e-06	8930	11773	0.1392	22.4206
1417	genus.Oscillibacter.id.2063	PAH	rs16934185	A	G	-0.129568	0.1044	FALSE	0.028157	4.38e-06	8492	11773	0.1044	21.1698
1418	genus.Oscillibacter.id.2063	PAH	rs234108	A	G	0.0749553	0.4801	FALSE	0.0152632	9.16e-07	8694	11773	0.4801	24.1109
1419	genus.Oscillibacter.id.2063	PAH	rs36095275	C	T	-0.0752368	0.3618	FALSE	0.0156861	1.4e-06	8694	11773	0.3618	23.0001
1420	genus.Oscillibacter.id.2063	PAH	rs4506202	A	G	-0.0711323	0.4841	FALSE	0.0152261	3.21e-06	8694	11773	0.4841	21.8201
1421	genus.Oscillibacter.id.2063	PAH	rs61883564	A	G	-0.101351	0.1243	FALSE	0.0221016	3.39e-06	8930	11773	0.1243	21.024
1422	genus.Oscillibacter.id.2063	PAH	rs62206502	C	A	-0.0681423	0.4592	FALSE	0.0151349	6.6e-06	8883	11773	0.4592	20.2664
1423	genus.Oscillibacter.id.2063	PAH	rs75453768	G	T	0.12212	0.08648	FALSE	0.0268629	5.35e-06	8256	11773	0.08648	20.6615
1424	genus.Oscillibacter.id.2063	PAH	rs761240	T	G	-0.17664	0.0666	FALSE	0.0388812	2.04e-06	5185	11773	0.0666	20.6314
1425	genus.Oscillibacter.id.2063	PAH	rs9393920	A	G	-0.0744662	0.4354	FALSE	0.0151081	9.92e-07	8930	11773	0.4354	24.2885
1426	genus.Oscillospira.id.2064	PAH	rs12206468	G	A	-0.133016	0.06362	FALSE	0.0269733	1.04e-06	9554	11773	0.06362	24.3134
1427	genus.Oscillospira.id.2064	PAH	rs12925026	T	C	0.13559	0.07256	FALSE	0.030678	9.31e-06	8200	11773	0.07256	19.5297
1428	genus.Oscillospira.id.2064	PAH	rs1954532	T	C	-0.0826246	0.2087	FALSE	0.0175252	2.27e-06	9841	11773	0.2087	22.2232
1429	genus.Oscillospira.id.2064	PAH	rs28889936	A	C	0.114051	0.1083	FALSE	0.0252838	3.37e-06	9758	11773	0.1083	20.3433
1430	genus.Oscillospira.id.2064	PAH	rs62422654	C	T	0.0898456	0.1471	FALSE	0.0198088	6.47e-06	9769	10436	0.1471	20.5678
1431	genus.Oscillospira.id.2064	PAH	rs72866977	A	C	-0.130569	0.06958	FALSE	0.0281674	5.63e-06	9098	11773	0.06958	21.4828
1432	genus.Oscillospira.id.2064	PAH	rs751183	T	C	-0.0774322	0.2455	FALSE	0.0172216	6.85e-06	9841	11773	0.2455	20.2121
1433	genus.Oscillospira.id.2064	PAH	rs8076323	A	G	0.0715392	0.2575	FALSE	0.0156539	5.61e-06	10193	11773	0.2575	20.8814
1434	genus.Oxalobacter.id.2978	PAH	rs10464997	G	A	0.137691	0.1531	FALSE	0.0294804	3.3e-06	4650	11773	0.1531	21.8051
1435	genus.Oxalobacter.id.2978	PAH	rs11108500	A	G	-0.199099	0.07654	FALSE	0.0427327	3.74e-06	4303	11773	0.07654	21.6979
1436	genus.Oxalobacter.id.2978	PAH	rs111966731	T	C	0.213114	0.07157	FALSE	0.047162	7.3e-06	3931	11773	0.07157	20.4089
1437	genus.Oxalobacter.id.2978	PAH	rs12002250	A	C	0.217122	0.05964	FALSE	0.0466317	1.42e-06	4297	11773	0.05964	21.6693
1438	genus.Oxalobacter.id.2978	PAH	rs1569853	T	C	-0.138078	0.1382	FALSE	0.0296981	3.65e-06	4492	11773	0.1382	21.607
1439	genus.Oxalobacter.id.2978	PAH	rs36057338	G	T	0.207847	0.07555	FALSE	0.0421439	8.8e-07	4244	11773	0.07555	24.3116
1440	genus.Oxalobacter.id.2978	PAH	rs3862635	C	T	-0.172142	0.07853	FALSE	0.0394026	9.19e-06	4469	11773	0.07853	19.0778
1441	genus.Oxalobacter.id.2978	PAH	rs4428215	G	A	0.130293	0.2604	FALSE	0.0242237	7.51e-08	4655	11773	0.2604	28.9183
1442	genus.Oxalobacter.id.2978	PAH	rs6000536	C	T	-0.130992	0.2107	FALSE	0.0253804	2.06e-07	4654	11773	0.2107	26.626
1443	genus.Oxalobacter.id.2978	PAH	rs6993398	G	A	0.127217	0.1531	FALSE	0.0278855	7.13e-06	4656	11773	0.1531	20.8041
1444	genus.Oxalobacter.id.2978	PAH	rs736744	C	T	0.117882	0.4155	FALSE	0.0211262	2.57e-08	4655	11773	0.4155	31.1218
1445	genus.Parabacteroides.id.954	PAH	rs114567323	T	C	0.186478	0.04672	FALSE	0.0405199	5.65e-06	5859	11772	0.04672	21.1723
1446	genus.Parabacteroides.id.954	PAH	rs115602804	G	A	0.10308	0.0666	FALSE	0.0222736	1.93e-06	16394	11773	0.0666	21.4149
1447	genus.Parabacteroides.id.954	PAH	rs4236095	G	A	0.0761961	0.1252	FALSE	0.0157042	1.93e-06	16383	11773	0.1252	23.5387
1448	genus.Parabacteroides.id.954	PAH	rs60884758	C	T	-0.0702667	0.165	FALSE	0.0142249	5.71e-07	17293	11773	0.165	24.3978
1449	genus.Parabacteroides.id.954	PAH	rs6657302	T	C	-0.10452	0.05169	FALSE	0.0225521	9.76e-06	16552	11773	0.05169	21.4768
1450	genus.Parabacteroides.id.954	PAH	rs7298818	C	T	0.0888832	0.07654	FALSE	0.0200902	8.54e-06	16510	11773	0.07654	19.5712
1451	genus.Paraprevotella.id.962	PAH	rs10842464	T	C	-0.0758215	0.4185	FALSE	0.0172568	6.6e-06	7178	11773	0.4185	19.2994
1452	genus.Paraprevotella.id.962	PAH	rs140997932	T	C	-0.162376	0.06461	FALSE	0.0354178	2.11e-06	6187	11773	0.06461	21.0115
1453	genus.Paraprevotella.id.962	PAH	rs145020347	A	G	-0.12465	0.1392	FALSE	0.0262323	4.03e-06	6859	11773	0.1392	22.5727
1454	genus.Paraprevotella.id.962	PAH	rs17109926	A	G	-0.0988335	0.1879	FALSE	0.0216172	6.75e-06	7179	11773	0.1879	20.8973
1455	genus.Paraprevotella.id.962	PAH	rs17785622	A	G	0.248065	0.05964	TRUE	0.0524304	1.93e-06	3288	11773	0.05964	22.3718
1456	genus.Paraprevotella.id.962	PAH	rs2081023	A	G	-0.122561	0.1024	FALSE	0.0236507	2.64e-07	7178	11773	0.1024	26.8468
1457	genus.Paraprevotella.id.962	PAH	rs3008582	T	C	0.10572	0.1322	FALSE	0.0227246	4.36e-06	7175	11773	0.1322	21.6373
1458	genus.Paraprevotella.id.962	PAH	rs3801748	G	A	0.0779721	0.3459	FALSE	0.0171691	5.2e-06	7179	11773	0.3459	20.6187
1459	genus.Paraprevotella.id.962	PAH	rs4756632	G	T	-0.138905	0.09344	FALSE	0.0289897	3.82e-06	7179	11773	0.09344	22.9525
1460	genus.Paraprevotella.id.962	PAH	rs4767113	C	T	0.0882466	0.2873	FALSE	0.018382	2.14e-06	6900	11773	0.2873	23.0402
1461	genus.Paraprevotella.id.962	PAH	rs7240324	T	G	-0.10229	0.1909	FALSE	0.0226948	5.96e-06	6900	11773	0.1909	20.3091
1462	genus.Paraprevotella.id.962	PAH	rs9602779	A	C	-0.106692	0.173	FALSE	0.0220264	6.93e-07	7177	11773	0.173	23.4561
1463	genus.Paraprevotella.id.962	PAH	rs9900242	A	G	-0.0852967	0.3608	FALSE	0.0175212	1.14e-06	6900	11773	0.3608	23.6926
1464	genus.Parasutterella.id.2892	PAH	rs10899911	A	G	-0.0717102	0.2724	FALSE	0.0148151	1.15e-06	11386	11773	0.2724	23.4247
1465	genus.Parasutterella.id.2892	PAH	rs11715853	G	A	-0.0662952	0.3141	FALSE	0.0146114	6.23e-06	11386	11773	0.3141	20.5828
1466	genus.Parasutterella.id.2892	PAH	rs2090816	A	C	0.0840967	0.1571	FALSE	0.0177315	2.9e-06	11385	11773	0.1571	22.4901
1467	genus.Parasutterella.id.2892	PAH	rs2387977	T	C	-0.0681778	0.4583	FALSE	0.0134756	5.38e-07	11345	11773	0.4583	25.5927
1468	genus.Parasutterella.id.2892	PAH	rs35055552	T	C	0.109554	0.07753	FALSE	0.0235433	3.35e-06	9970	10436	0.07753	21.649
1469	genus.Parasutterella.id.2892	PAH	rs55877868	A	C	-0.104458	0.09642	FALSE	0.0228089	2.87e-06	10588	11773	0.09642	20.9696
1470	genus.Parasutterella.id.2892	PAH	rs62273907	A	G	0.229468	0.0497	FALSE	0.0502262	5.88e-06	3691	11773	0.0497	20.8617
1471	genus.Parasutterella.id.2892	PAH	rs6809952	G	A	-0.0684957	0.2734	FALSE	0.0150892	8.13e-06	11077	11773	0.2734	20.6024
1472	genus.Parasutterella.id.2892	PAH	rs6828768	C	T	0.0636852	0.5	FALSE	0.0132645	1.78e-06	11386	11773	0.5	23.0472
1473	genus.Parasutterella.id.2892	PAH	rs7303158	C	T	0.0646859	0.4423	FALSE	0.0134256	1.33e-06	11386	11773	0.4423	23.2101
1474	genus.Parasutterella.id.2892	PAH	rs7311004	T	C	-0.0617522	0.3757	FALSE	0.0136438	5.92e-06	11384	11773	0.3757	20.4812
1475	genus.Parasutterella.id.2892	PAH	rs7572229	G	A	0.066273	0.4901	FALSE	0.0132736	6.32e-07	11383	11773	0.4901	24.9242
1476	genus.Parasutterella.id.2892	PAH	rs78383039	T	C	-0.146315	0.0666	FALSE	0.0297119	1.57e-06	9174	11773	0.0666	24.2448
1477	genus.Parasutterella.id.2892	PAH	rs8039785	T	G	0.0618345	0.4523	FALSE	0.0133	3.62e-06	11383	11773	0.4523	21.6113
1478	genus.Parasutterella.id.2892	PAH	rs823424	G	A	-0.0713448	0.2097	FALSE	0.0156958	4.95e-06	11386	11773	0.2097	20.6576
1479	genus.Peptococcus.id.2037	PAH	rs10031059	T	C	-0.121167	0.2207	FALSE	0.0225844	1.24e-07	5526	11773	0.2207	28.7734
1480	genus.Peptococcus.id.2037	PAH	rs11001941	G	A	-0.195611	0.06759	FALSE	0.0392217	1.33e-06	5607	11773	0.06759	24.8645
1481	genus.Peptococcus.id.2037	PAH	rs12069354	C	T	0.16763	0.0666	FALSE	0.03795	9.28e-06	5352	11773	0.0666	19.5036
1482	genus.Peptococcus.id.2037	PAH	rs2054133	G	A	0.0895433	0.4742	FALSE	0.0188332	2.14e-06	5657	11773	0.4742	22.5978
1483	genus.Peptococcus.id.2037	PAH	rs36121075	A	G	-0.14067	0.1282	FALSE	0.030628	6.99e-06	5301	11773	0.1282	21.0864
1484	genus.Peptococcus.id.2037	PAH	rs413827	G	A	0.110229	0.2127	FALSE	0.0237523	3.3e-06	5482	11773	0.2127	21.529
1485	genus.Peptococcus.id.2037	PAH	rs5770862	T	C	0.162018	0.0666	FALSE	0.0356813	3.22e-06	5431	11773	0.0666	20.6103
1486	genus.Peptococcus.id.2037	PAH	rs6918730	G	A	0.135311	0.09742	FALSE	0.0289742	1.15e-06	5656	11773	0.09742	21.8015
1487	genus.Peptococcus.id.2037	PAH	rs7033353	T	G	0.090152	0.4195	FALSE	0.018995	2.22e-06	5657	11773	0.4195	22.5174
1488	genus.Peptococcus.id.2037	PAH	rs72850165	T	C	-0.134304	0.1083	FALSE	0.0300423	5.74e-06	5627	11773	0.1083	19.9782
1489	genus.Peptococcus.id.2037	PAH	rs74592222	G	A	0.137957	0.1173	FALSE	0.0302965	8.55e-06	5329	11773	0.1173	20.7272
1490	genus.Peptococcus.id.2037	PAH	rs77681628	C	T	0.200307	0.05865	FALSE	0.0387328	2.69e-07	4842	11773	0.05865	26.7336
1491	genus.Phascolarctobacterium.id.2168	PAH	rs11929846	T	C	-0.0697199	0.2097	FALSE	0.0157969	8.88e-06	11114	11773	0.2097	19.4756
1492	genus.Phascolarctobacterium.id.2168	PAH	rs12618201	A	G	0.0641657	0.3469	FALSE	0.0138202	3.38e-06	11113	11773	0.3469	21.5526
1493	genus.Phascolarctobacterium.id.2168	PAH	rs1264476	T	G	0.0767335	0.1998	FALSE	0.0166041	4.3e-06	11104	11773	0.1998	21.353
1494	genus.Phascolarctobacterium.id.2168	PAH	rs28525131	G	A	-0.118657	0.09443	FALSE	0.0269048	8.23e-06	10457	11773	0.09443	19.4466
1495	genus.Phascolarctobacterium.id.2168	PAH	rs56069061	G	A	-0.111306	0.1014	FALSE	0.0230694	1.87e-06	11007	11773	0.1014	23.2746
1496	genus.Phascolarctobacterium.id.2168	PAH	rs56157888	A	C	0.0954864	0.17	FALSE	0.0193976	1.09e-06	10031	11773	0.17	24.227
1497	genus.Phascolarctobacterium.id.2168	PAH	rs74540770	G	A	-0.121014	0.06461	FALSE	0.0258621	3.6e-06	9403	11773	0.06461	21.8905
1498	genus.Phascolarctobacterium.id.2168	PAH	rs74847270	A	G	-0.104889	0.08748	FALSE	0.0230998	5.73e-06	11098	11773	0.08748	20.6142
1499	genus.Phascolarctobacterium.id.2168	PAH	rs75882962	T	C	0.0968661	0.167	FALSE	0.0190575	3.19e-07	10710	11773	0.167	25.8303
1500	genus.Phascolarctobacterium.id.2168	PAH	rs7982713	G	A	0.0726922	0.2286	FALSE	0.0163201	9.72e-06	10710	11773	0.2286	19.8358
1501	genus.Prevotella7.id.11182	PAH	rs118038478	A	G	0.205676	0.07555	FALSE	0.0468917	7.85e-06	3295	11773	0.07555	19.2269
1502	genus.Prevotella7.id.11182	PAH	rs12124567	A	G	-0.121281	0.2624	FALSE	0.0275017	9.49e-06	3283	11773	0.2624	19.4358
1503	genus.Prevotella7.id.11182	PAH	rs12195431	T	C	0.196528	0.07853	FALSE	0.0442322	8.73e-06	3489	11773	0.07853	19.7298
1504	genus.Prevotella7.id.11182	PAH	rs2240542	C	T	0.12085	0.2575	FALSE	0.0261776	4.84e-06	3489	11773	0.2575	21.3002
1505	genus.Prevotella7.id.11182	PAH	rs2918132	C	T	-0.114648	0.3678	FALSE	0.0254916	6.42e-06	3318	11773	0.3678	20.2153
1506	genus.Prevotella7.id.11182	PAH	rs430270	A	C	0.139155	0.2008	FALSE	0.0297055	2.87e-06	3318	11773	0.2008	21.9312
1507	genus.Prevotella7.id.11182	PAH	rs57404562	C	A	0.155486	0.1799	FALSE	0.0316057	6.22e-07	3487	11773	0.1799	24.1883
1508	genus.Prevotella7.id.11182	PAH	rs79263163	A	C	-0.143982	0.1849	FALSE	0.031501	7.51e-06	3489	11773	0.1849	20.8795
1509	genus.Prevotella7.id.11182	PAH	rs9426434	T	C	-0.123657	0.2734	FALSE	0.0278514	9.72e-06	3318	11773	0.2734	19.7007
1510	genus.Prevotella7.id.11182	PAH	rs9608249	A	G	-0.158213	0.171	FALSE	0.0336317	2.07e-06	3482	11773	0.171	22.1176
1511	genus.Prevotella7.id.11182	PAH	rs9959718	G	A	0.133012	0.2495	FALSE	0.0275361	1.9e-06	3489	11773	0.2495	23.3199
1512	genus.Prevotella9.id.11183	PAH	rs111509883	T	C	0.171131	0.08449	FALSE	0.0347624	1.24e-06	6960	10436	0.08449	24.2276
1513	genus.Prevotella9.id.11183	PAH	rs11685699	C	T	-0.141357	0.0825	FALSE	0.0295665	2.03e-06	8342	11773	0.0825	22.8525
1514	genus.Prevotella9.id.11183	PAH	rs117271932	A	G	0.208089	0.04672	FALSE	0.0440393	2.82e-06	4878	11773	0.04672	22.3171
1515	genus.Prevotella9.id.11183	PAH	rs12648235	T	C	0.0785902	0.1571	FALSE	0.0177676	7.39e-06	10271	11773	0.1571	19.5613
1516	genus.Prevotella9.id.11183	PAH	rs1304512	G	A	0.0761593	0.2187	FALSE	0.0165885	5.29e-06	9790	11773	0.2187	21.0739
1517	genus.Prevotella9.id.11183	PAH	rs2104588	T	C	0.105558	0.1193	FALSE	0.023773	8.13e-06	9268	11773	0.1193	19.7117
1518	genus.Prevotella9.id.11183	PAH	rs2495052	A	G	0.0838978	0.1789	FALSE	0.0188523	8.97e-06	9790	11773	0.1789	19.8008
1519	genus.Prevotella9.id.11183	PAH	rs2683313	A	G	-0.0724576	0.3082	FALSE	0.0151603	1.69e-06	10260	11773	0.3082	22.8386
1520	genus.Prevotella9.id.11183	PAH	rs4968431	G	T	0.0640113	0.3638	FALSE	0.0144162	8.58e-06	10271	11773	0.3638	19.7118
1521	genus.Prevotella9.id.11183	PAH	rs7237249	C	T	-0.0823764	0.1352	FALSE	0.0182126	8.93e-06	10271	9488	0.1352	20.454
1522	genus.Prevotella9.id.11183	PAH	rs72815774	T	C	-0.176186	0.07058	FALSE	0.0393068	8.78e-06	5728	8178	0.07058	20.0842
1523	genus.Prevotella9.id.11183	PAH	rs746764	T	C	-0.0915772	0.173	FALSE	0.0193245	2.04e-06	9385	11773	0.173	22.4526
1524	genus.Prevotella9.id.11183	PAH	rs7976209	T	C	-0.0870786	0.167	FALSE	0.0197951	7.28e-06	10263	11773	0.167	19.3475
1525	genus.Prevotella9.id.11183	PAH	rs9428102	A	G	-0.0778844	0.2366	FALSE	0.0176068	4.62e-06	10264	11773	0.2366	19.5639
1526	genus.Prevotella9.id.11183	PAH	rs9613013	G	A	0.0917591	0.1451	FALSE	0.0202697	6.1e-06	9790	11773	0.1451	20.4888
1527	genus.RikenellaceaeRC9gutgroup.id.11191	PAH	rs12501673	A	G	0.116395	0.325	FALSE	0.0262253	6.29e-06	3334	11773	0.325	19.6865
1528	genus.RikenellaceaeRC9gutgroup.id.11191	PAH	rs17032291	T	C	-0.169579	0.1412	FALSE	0.0368251	6.61e-06	3206	11773	0.1412	21.1925
1529	genus.RikenellaceaeRC9gutgroup.id.11191	PAH	rs17582787	A	G	-0.157739	0.1292	FALSE	0.0339924	3.55e-06	3320	11773	0.1292	21.5206
1530	genus.RikenellaceaeRC9gutgroup.id.11191	PAH	rs2074881	T	C	-0.142236	0.1789	FALSE	0.032391	9.45e-06	3315	11773	0.1789	19.2712
1531	genus.RikenellaceaeRC9gutgroup.id.11191	PAH	rs2900503	G	T	-0.172329	0.171	FALSE	0.0326671	1.55e-07	3320	11773	0.171	27.8121
1532	genus.RikenellaceaeRC9gutgroup.id.11191	PAH	rs2998141	T	C	-0.136346	0.2217	FALSE	0.0293073	4.42e-06	3330	11773	0.2217	21.631
1533	genus.RikenellaceaeRC9gutgroup.id.11191	PAH	rs4270579	G	A	-0.118021	0.3042	FALSE	0.0271041	5.46e-06	3331	11773	0.3042	18.9491
1534	genus.RikenellaceaeRC9gutgroup.id.11191	PAH	rs4717843	G	T	-0.119376	0.3618	FALSE	0.0260548	4.72e-06	3220	10436	0.3618	20.9792
1535	genus.RikenellaceaeRC9gutgroup.id.11191	PAH	rs7712231	A	G	0.156284	0.165	FALSE	0.0350462	7.97e-06	3334	11773	0.165	19.874
1536	genus.RikenellaceaeRC9gutgroup.id.11191	PAH	rs80309088	G	A	0.17405	0.1292	FALSE	0.0383423	4.56e-06	3170	11773	0.1292	20.5929
1537	genus.RikenellaceaeRC9gutgroup.id.11191	PAH	rs9887954	G	A	-0.114849	0.4364	FALSE	0.0249013	4.81e-06	3330	11773	0.4364	21.2595
1538	genus.Romboutsia.id.11347	PAH	rs10279978	A	G	-0.0622202	0.3479	FALSE	0.0127675	1.17e-06	14143	11773	0.3479	23.7458
1539	genus.Romboutsia.id.11347	PAH	rs11221428	T	C	-0.0726779	0.1551	FALSE	0.0158263	6.49e-06	14187	11773	0.1551	21.0855
1540	genus.Romboutsia.id.11347	PAH	rs16843578	C	T	-0.0875276	0.0825	FALSE	0.0196779	5.08e-06	14186	11773	0.0825	19.7821
1541	genus.Romboutsia.id.11347	PAH	rs28603357	T	C	-0.214911	0.06362	FALSE	0.0474739	8.52e-06	3693	11773	0.06362	20.482
1542	genus.Romboutsia.id.11347	PAH	rs34302036	A	G	0.0550261	0.4145	FALSE	0.0120835	5.88e-06	14185	11773	0.4145	20.7345
1543	genus.Romboutsia.id.11347	PAH	rs61841503	G	A	0.092888	0.1372	FALSE	0.0171454	4e-08	13568	11773	0.1372	29.3467
1544	genus.Romboutsia.id.11347	PAH	rs62504452	A	G	-0.0710048	0.166	FALSE	0.0156654	4.66e-06	14178	11773	0.166	20.5414
1545	genus.Romboutsia.id.11347	PAH	rs7109293	A	G	0.0919112	0.09245	FALSE	0.0205738	6.98e-06	14141	11773	0.09245	19.9547
1546	genus.Romboutsia.id.11347	PAH	rs75200530	T	G	-0.190644	0.04672	FALSE	0.0421065	5.07e-06	5246	11773	0.04672	20.492
1547	genus.Romboutsia.id.11347	PAH	rs75987356	G	A	-0.129578	0.06859	FALSE	0.0280454	6.71e-06	10466	11773	0.06859	21.3431
1548	genus.Romboutsia.id.11347	PAH	rs77702691	A	G	-0.094406	0.1024	FALSE	0.0208544	7.37e-06	12487	11773	0.1024	20.4895
1549	genus.Romboutsia.id.11347	PAH	rs9389266	T	G	0.0722815	0.169	FALSE	0.0162353	9.38e-06	14187	11773	0.169	19.8185
1550	genus.Romboutsia.id.11347	PAH	rs9567264	C	T	0.0580018	0.3201	FALSE	0.0127495	5.76e-06	14180	11773	0.3201	20.6937
1551	genus.Roseburia.id.2012	PAH	rs12740451	T	C	0.0697527	0.1252	FALSE	0.0153607	7.34e-06	17837	11773	0.1252	20.6181
1552	genus.Roseburia.id.2012	PAH	rs147990086	A	G	-0.0578936	0.1909	FALSE	0.01324	8.93e-06	17840	11773	0.1909	19.1178
1553	genus.Roseburia.id.2012	PAH	rs16910295	T	C	-0.0980434	0.06064	FALSE	0.020957	2.91e-06	16648	11773	0.06064	21.884
1554	genus.Roseburia.id.2012	PAH	rs2160994	T	C	0.0550687	0.3797	FALSE	0.0112481	9.7e-07	17444	11773	0.3797	23.9663
1555	genus.Roseburia.id.2012	PAH	rs2943022	T	C	0.0493786	0.4602	FALSE	0.0106763	4.11e-06	17854	11773	0.4602	21.3887
1556	genus.Roseburia.id.2012	PAH	rs302266	T	C	-0.0777312	0.1203	FALSE	0.0172985	8.13e-06	17056	11773	0.1203	20.1893
1557	genus.Roseburia.id.2012	PAH	rs329182	T	C	0.0690327	0.1571	FALSE	0.0152884	5.9e-06	17854	11773	0.1571	20.3862
1558	genus.Roseburia.id.2012	PAH	rs55858165	A	C	0.179284	0.07753	FALSE	0.0404954	9.99e-06	5447	11772	0.07753	19.5936
1559	genus.Roseburia.id.2012	PAH	rs57466170	C	T	0.0741405	0.08648	FALSE	0.0171601	8.3e-06	17333	11773	0.08648	18.6647
1560	genus.Roseburia.id.2012	PAH	rs6445851	G	A	-0.0497336	0.4006	FALSE	0.0108158	3.53e-06	17851	11773	0.4006	21.1413
1561	genus.Roseburia.id.2012	PAH	rs6930661	C	T	-0.0961587	0.07555	FALSE	0.0204975	2.48e-06	16945	11773	0.07555	22.0052
1562	genus.Roseburia.id.2012	PAH	rs75326254	C	T	-0.104628	0.06362	FALSE	0.0230897	7.5e-06	15893	11773	0.06362	20.5307
1563	genus.Roseburia.id.2012	PAH	rs78753150	A	C	0.0968739	0.05865	FALSE	0.0214067	9.98e-06	16303	11773	0.05865	20.4768
1564	genus.Roseburia.id.2012	PAH	rs9300744	C	T	-0.0588452	0.2386	FALSE	0.0126228	4.75e-06	17854	11773	0.2386	21.7301
1565	genus.Ruminiclostridium5.id.11355	PAH	rs10827477	A	G	-0.0547387	0.3151	FALSE	0.0115163	2.19e-06	17391	11773	0.3151	22.5896
1566	genus.Ruminiclostridium5.id.11355	PAH	rs113753996	T	C	0.0820689	0.1372	FALSE	0.0174463	3.99e-06	16680	11773	0.1372	22.1259
1567	genus.Ruminiclostridium5.id.11355	PAH	rs1223978	T	C	0.0484169	0.4801	FALSE	0.0108254	8.16e-06	17381	11773	0.4801	20.0011
1568	genus.Ruminiclostridium5.id.11355	PAH	rs1492620	T	C	-0.0830505	0.08052	FALSE	0.0180073	3.53e-06	17397	11773	0.08052	21.2685
1569	genus.Ruminiclostridium5.id.11355	PAH	rs2482038	C	A	0.0518991	0.4384	FALSE	0.0108777	1.7e-06	17396	11773	0.4384	22.7613
1570	genus.Ruminiclostridium5.id.11355	PAH	rs2791343	T	C	0.051717	0.34	FALSE	0.0113369	5.54e-06	17392	11773	0.34	20.808
1571	genus.Ruminiclostridium5.id.11355	PAH	rs2833828	G	A	0.0489617	0.4533	FALSE	0.0108702	6.82e-06	17397	11773	0.4533	20.2856
1572	genus.Ruminiclostridium5.id.11355	PAH	rs4955951	A	G	-0.0713749	0.09245	FALSE	0.0165826	9.96e-06	17397	11773	0.09245	18.524
1573	genus.Ruminiclostridium5.id.11355	PAH	rs6121460	G	A	0.0932955	0.08052	FALSE	0.0199206	2.64e-06	17318	11773	0.08052	21.9314
1574	genus.Ruminiclostridium5.id.11355	PAH	rs79968837	A	G	-0.0950311	0.06859	FALSE	0.0193507	1.15e-06	16602	11773	0.06859	24.1148
1575	genus.Ruminiclostridium5.id.11355	PAH	rs8053158	A	G	-0.0740543	0.1203	FALSE	0.0159151	5.9e-06	17397	11773	0.1203	21.6487
1576	genus.Ruminiclostridium6.id.11356	PAH	rs10829821	T	C	-0.097606	0.08549	FALSE	0.0216072	3.47e-06	12802	11773	0.08549	20.4026
1577	genus.Ruminiclostridium6.id.11356	PAH	rs116969552	A	G	-0.166823	0.03579	FALSE	0.0376681	9.16e-06	6824	11773	0.03579	19.6081
1578	genus.Ruminiclostridium6.id.11356	PAH	rs11992182	A	C	0.0625299	0.2883	FALSE	0.0137876	4.65e-06	13381	11773	0.2883	20.5653
1579	genus.Ruminiclostridium6.id.11356	PAH	rs1756364	G	T	0.0999189	0.1213	FALSE	0.0197169	2.54e-07	12933	10436	0.1213	25.6775
1580	genus.Ruminiclostridium6.id.11356	PAH	rs2548459	C	T	0.0554866	0.4702	FALSE	0.0122755	6.4e-06	13377	11773	0.4702	20.4285
1581	genus.Ruminiclostridium6.id.11356	PAH	rs35362464	C	A	0.0720077	0.1511	FALSE	0.0165387	8.99e-06	13308	11773	0.1511	18.9536
1582	genus.Ruminiclostridium6.id.11356	PAH	rs61060922	T	G	0.15913	0.04473	FALSE	0.0322283	1.09e-06	8955	11773	0.04473	24.3741
1583	genus.Ruminiclostridium6.id.11356	PAH	rs663262	T	C	-0.13498	0.05169	FALSE	0.0310715	3.39e-06	7876	11773	0.05169	18.8672
1584	genus.Ruminiclostridium6.id.11356	PAH	rs67479537	T	C	0.118994	0.07952	FALSE	0.026487	9.3e-06	11613	11773	0.07952	20.1795
1585	genus.Ruminiclostridium6.id.11356	PAH	rs71414120	T	G	0.200894	0.07654	FALSE	0.0406434	1.08e-06	5567	11773	0.07654	24.423
1586	genus.Ruminiclostridium6.id.11356	PAH	rs72991535	T	G	0.135604	0.05964	FALSE	0.0295174	4.95e-06	9642	11773	0.05964	21.1007
1587	genus.Ruminiclostridium6.id.11356	PAH	rs73176030	T	C	0.058665	0.3181	FALSE	0.013208	7.29e-06	13378	11773	0.3181	19.7252
1588	genus.Ruminiclostridium6.id.11356	PAH	rs77193512	A	G	0.0736533	0.167	FALSE	0.0153163	1.3e-06	13380	11773	0.167	23.1211
1589	genus.Ruminiclostridium6.id.11356	PAH	rs792058	G	A	0.0554234	0.4274	FALSE	0.0125423	8.58e-06	12933	11773	0.4274	19.5238
1590	genus.Ruminiclostridium6.id.11356	PAH	rs79968172	G	A	0.11614	0.05567	FALSE	0.0243083	1.66e-06	12802	11773	0.05567	22.8235
1591	genus.Ruminiclostridium6.id.11356	PAH	rs9555756	A	C	-0.0804138	0.1243	FALSE	0.0176692	7.1e-06	13369	11773	0.1243	20.7092
1592	genus.Ruminiclostridium9.id.11357	PAH	rs115044523	G	A	-0.0980026	0.09145	FALSE	0.0202616	2.37e-06	16107	11773	0.09145	23.3922
1593	genus.Ruminiclostridium9.id.11357	PAH	rs12040548	G	T	0.0570422	0.3111	FALSE	0.0122359	3.15e-06	16721	11773	0.3111	21.7304
1594	genus.Ruminiclostridium9.id.11357	PAH	rs6082461	A	C	0.0586425	0.2068	FALSE	0.0131004	4.87e-06	16650	11773	0.2068	20.0357
1595	genus.Ruminiclostridium9.id.11357	PAH	rs7137760	C	T	0.050797	0.4145	FALSE	0.0112182	7.07e-06	16722	5880	0.4145	20.501
1596	genus.Ruminiclostridium9.id.11357	PAH	rs74303178	T	C	0.0532742	0.3201	FALSE	0.0119274	7.92e-06	16706	11773	0.3201	19.9477
1597	genus.Ruminiclostridium9.id.11357	PAH	rs78191726	T	C	0.0944998	0.09046	FALSE	0.0210206	7.58e-06	16039	11773	0.09046	20.2077
1598	genus.Ruminiclostridium9.id.11357	PAH	rs918449	A	G	-0.0950908	0.06958	FALSE	0.0197177	2.56e-06	16725	11773	0.06958	23.2548
1599	genus.Ruminiclostridium9.id.11357	PAH	rs9522712	T	C	0.0699728	0.1451	FALSE	0.0154939	4.66e-06	16725	11773	0.1451	20.3932
1600	genus.Ruminiclostridium9.id.11357	PAH	rs9809789	C	T	-0.0717454	0.168	FALSE	0.0159673	8.72e-06	16025	11773	0.168	20.1869
1601	genus.RuminococcaceaeNK4A214group.id.11358	PAH	rs11241747	C	T	0.0533858	0.3907	FALSE	0.0120035	6.59e-06	14822	11773	0.3907	19.7779
1602	genus.RuminococcaceaeNK4A214group.id.11358	PAH	rs11586410	G	A	-0.0863422	0.1342	FALSE	0.0169937	3.66e-07	14822	11773	0.1342	25.8114
1603	genus.RuminococcaceaeNK4A214group.id.11358	PAH	rs12642039	T	C	-0.0553003	0.3658	FALSE	0.0119397	3.43e-06	15276	11773	0.3658	21.449
1604	genus.RuminococcaceaeNK4A214group.id.11358	PAH	rs12731	A	G	-0.0527684	0.4513	FALSE	0.0115053	4.87e-06	15288	11773	0.4513	21.0326
1605	genus.RuminococcaceaeNK4A214group.id.11358	PAH	rs13087692	T	G	0.0574623	0.3052	FALSE	0.012594	8.69e-06	15288	11773	0.3052	20.8154
1606	genus.RuminococcaceaeNK4A214group.id.11358	PAH	rs136761	G	A	-0.0587521	0.4294	FALSE	0.0119155	8.15e-07	14822	11773	0.4294	24.3089
1607	genus.RuminococcaceaeNK4A214group.id.11358	PAH	rs147475196	A	G	-0.133769	0.07753	FALSE	0.0295196	4.72e-06	9917	10436	0.07753	20.5305
1608	genus.RuminococcaceaeNK4A214group.id.11358	PAH	rs35559912	T	C	-0.0925071	0.06561	FALSE	0.0203674	4.89e-06	13976	11773	0.06561	20.6261
1609	genus.RuminococcaceaeNK4A214group.id.11358	PAH	rs4814689	C	T	-0.1083	0.0666	FALSE	0.0230708	4.55e-06	14009	11773	0.0666	22.0329
1610	genus.RuminococcaceaeNK4A214group.id.11358	PAH	rs5994253	A	G	-0.0811302	0.1461	FALSE	0.0157621	2.35e-07	15288	11773	0.1461	26.4899
1611	genus.RuminococcaceaeNK4A214group.id.11358	PAH	rs62027366	T	C	0.0615389	0.2296	FALSE	0.0137612	6.58e-06	14822	11773	0.2296	19.9954
1612	genus.RuminococcaceaeNK4A214group.id.11358	PAH	rs6681678	C	T	-0.100174	0.0497	FALSE	0.024	9.05e-06	13031	11773	0.0497	17.4189
1613	genus.RuminococcaceaeNK4A214group.id.11358	PAH	rs7573569	T	C	0.107739	0.07157	FALSE	0.0233638	3.23e-06	14822	11773	0.07157	21.2616
1614	genus.RuminococcaceaeUCG002.id.11360	PAH	rs10916131	C	T	-0.069333	0.1382	FALSE	0.0146753	2.87e-06	17097	11773	0.1382	22.3179
1615	genus.RuminococcaceaeUCG002.id.11360	PAH	rs10927423	C	A	-0.0713617	0.1829	FALSE	0.0147712	8.5e-07	17096	11773	0.1829	23.3371
1616	genus.RuminococcaceaeUCG002.id.11360	PAH	rs10964441	G	A	-0.14906	0.05268	FALSE	0.034486	7.45e-06	5346	11773	0.05268	18.6756
1617	genus.RuminococcaceaeUCG002.id.11360	PAH	rs113147300	A	G	-0.075842	0.1322	FALSE	0.0164562	7.69e-06	16370	11773	0.1322	21.2377
1618	genus.RuminococcaceaeUCG002.id.11360	PAH	rs11607472	A	G	-0.0780229	0.1074	FALSE	0.0176325	7.19e-06	16282	11773	0.1074	19.5778
1619	genus.RuminococcaceaeUCG002.id.11360	PAH	rs116974815	C	A	-0.189731	0.05765	FALSE	0.0396566	2.03e-06	5819	11773	0.05765	22.882
1620	genus.RuminococcaceaeUCG002.id.11360	PAH	rs11750293	G	T	-0.0578304	0.2813	FALSE	0.0120512	1.76e-06	17094	11773	0.2813	23.0249
1621	genus.RuminococcaceaeUCG002.id.11360	PAH	rs12463378	A	G	-0.0522061	0.4175	FALSE	0.0112086	2.96e-06	16994	11773	0.4175	21.6912
1622	genus.RuminococcaceaeUCG002.id.11360	PAH	rs15256	C	T	0.0732376	0.08648	FALSE	0.016834	9.46e-06	17095	11773	0.08648	18.9253
1623	genus.RuminococcaceaeUCG002.id.11360	PAH	rs55793120	T	C	0.137396	0.0507	FALSE	0.027414	4.81e-07	11669	11773	0.0507	25.1148
1624	genus.RuminococcaceaeUCG002.id.11360	PAH	rs56030423	G	A	-0.0982874	0.08847	FALSE	0.0216344	6.3e-06	14937	11773	0.08847	20.637
1625	genus.RuminococcaceaeUCG002.id.11360	PAH	rs57079348	T	G	-0.076573	0.1213	FALSE	0.017282	7.22e-06	16372	11773	0.1213	19.6296
1626	genus.RuminococcaceaeUCG002.id.11360	PAH	rs6542556	A	G	0.050974	0.3449	FALSE	0.011406	7.86e-06	17094	11773	0.3449	19.97
1627	genus.RuminococcaceaeUCG002.id.11360	PAH	rs6793778	C	T	-0.0558706	0.2624	FALSE	0.0125258	9.81e-06	17094	11773	0.2624	19.8932
1628	genus.RuminococcaceaeUCG002.id.11360	PAH	rs7120052	A	C	0.0624796	0.1759	FALSE	0.0135523	1.97e-06	17097	11773	0.1759	21.252
1629	genus.RuminococcaceaeUCG002.id.11360	PAH	rs7155595	C	A	0.0569929	0.3091	FALSE	0.0116986	1.15e-06	17084	11773	0.3091	23.7312
1630	genus.RuminococcaceaeUCG002.id.11360	PAH	rs7249614	A	G	-0.0492778	0.3847	FALSE	0.0110807	9.07e-06	16651	11773	0.3847	19.7751
1631	genus.RuminococcaceaeUCG002.id.11360	PAH	rs7342369	C	A	-0.0527803	0.3231	FALSE	0.0116023	5.66e-06	16651	11773	0.3231	20.6919
1632	genus.RuminococcaceaeUCG002.id.11360	PAH	rs76847269	A	G	0.163508	0.05666	FALSE	0.0356151	5.17e-06	7654	11773	0.05666	21.0716
1633	genus.RuminococcaceaeUCG002.id.11360	PAH	rs77564310	A	C	-0.0713093	0.1789	FALSE	0.0140855	3.29e-07	17000	11773	0.1789	25.6268
1634	genus.RuminococcaceaeUCG002.id.11360	PAH	rs79016051	C	T	-0.0887747	0.09046	FALSE	0.0189424	2.34e-06	16937	11773	0.09046	21.9612
1635	genus.RuminococcaceaeUCG002.id.11360	PAH	rs882348	A	G	-0.0799946	0.1064	FALSE	0.0178618	5.45e-06	17097	11773	0.1064	20.0549
1636	genus.RuminococcaceaeUCG003.id.11361	PAH	rs10490280	C	T	-0.0672094	0.2177	FALSE	0.0143309	4.16e-06	14004	11773	0.2177	21.9912
1637	genus.RuminococcaceaeUCG003.id.11361	PAH	rs11243416	T	C	-0.0925653	0.1014	FALSE	0.0191203	1.67e-06	14004	11773	0.1014	23.4339
1638	genus.RuminococcaceaeUCG003.id.11361	PAH	rs11613919	G	T	0.0727604	0.2127	FALSE	0.0155716	1.63e-06	14309	11773	0.2127	21.8303
1639	genus.RuminococcaceaeUCG003.id.11361	PAH	rs16959793	A	C	-0.062527	0.2803	FALSE	0.0131259	2.22e-06	14412	10436	0.2803	22.6892
1640	genus.RuminococcaceaeUCG003.id.11361	PAH	rs2523124	T	C	-0.0546625	0.3976	FALSE	0.0120823	5.78e-06	14409	5880	0.3976	20.4652
1641	genus.RuminococcaceaeUCG003.id.11361	PAH	rs3013089	G	A	-0.0551473	0.3847	FALSE	0.0120346	4.38e-06	14408	11773	0.3847	20.9955
1642	genus.RuminococcaceaeUCG003.id.11361	PAH	rs4452755	A	C	-0.0634463	0.3052	FALSE	0.0134741	3.29e-06	14406	11773	0.3052	22.1694
1643	genus.RuminococcaceaeUCG003.id.11361	PAH	rs4532474	G	A	0.0769231	0.1491	FALSE	0.017045	4.82e-06	14412	11773	0.1491	20.3639
1644	genus.RuminococcaceaeUCG003.id.11361	PAH	rs646327	G	A	0.0586696	0.4682	FALSE	0.011837	7.83e-07	14406	11773	0.4682	24.5633
1645	genus.RuminococcaceaeUCG003.id.11361	PAH	rs6759615	A	G	0.102523	0.06958	FALSE	0.0200204	7.86e-07	14410	11773	0.06958	26.2202
1646	genus.RuminococcaceaeUCG003.id.11361	PAH	rs73341549	T	C	-0.169857	0.0507	FALSE	0.0318768	1.51e-07	6744	11773	0.0507	28.3851
1647	genus.RuminococcaceaeUCG003.id.11361	PAH	rs78720113	A	G	-0.115348	0.06958	FALSE	0.0249601	7.59e-06	13078	10436	0.06958	21.3533
1648	genus.RuminococcaceaeUCG004.id.11362	PAH	rs10976229	T	G	0.095976	0.1412	FALSE	0.0214554	7.04e-06	9116	11773	0.1412	20.0059
1649	genus.RuminococcaceaeUCG004.id.11362	PAH	rs11961899	G	A	-0.0707825	0.2714	FALSE	0.0161381	9.18e-06	9501	11773	0.2714	19.2333
1650	genus.RuminococcaceaeUCG004.id.11362	PAH	rs12125734	G	T	0.133972	0.08648	FALSE	0.0257417	2.09e-07	8938	11773	0.08648	27.0804
1651	genus.RuminococcaceaeUCG004.id.11362	PAH	rs2248146	T	C	0.0689452	0.3221	FALSE	0.0153649	8.2e-06	9502	11773	0.3221	20.1306
1652	genus.RuminococcaceaeUCG004.id.11362	PAH	rs3800154	A	C	-0.0797959	0.2207	FALSE	0.0177639	6.12e-06	9406	11773	0.2207	20.1739
1653	genus.RuminococcaceaeUCG004.id.11362	PAH	rs511258	G	A	-0.0757474	0.2634	FALSE	0.0162475	4.52e-06	9500	11773	0.2634	21.7306
1654	genus.RuminococcaceaeUCG004.id.11362	PAH	rs550351	A	C	0.078587	0.4404	FALSE	0.018003	9.43e-06	9498	9515	0.4404	19.051
1655	genus.RuminococcaceaeUCG004.id.11362	PAH	rs6769553	A	G	0.0849743	0.2843	FALSE	0.0157451	7.91e-08	9501	11773	0.2843	29.1202
1656	genus.RuminococcaceaeUCG004.id.11362	PAH	rs7569771	A	G	-0.075914	0.2167	FALSE	0.0170308	8.12e-06	9502	11773	0.2167	19.8647
1657	genus.RuminococcaceaeUCG004.id.11362	PAH	rs872501	G	A	0.116125	0.1272	FALSE	0.025946	5.81e-06	8473	10436	0.1272	20.0265
1658	genus.RuminococcaceaeUCG004.id.11362	PAH	rs9818949	G	T	0.0859927	0.2187	FALSE	0.0188671	5.39e-06	9116	11773	0.2187	20.769
1659	genus.RuminococcaceaeUCG005.id.11363	PAH	rs10873449	T	C	0.0654843	0.169	FALSE	0.0143973	4.11e-06	16098	11773	0.169	20.685
1660	genus.RuminococcaceaeUCG005.id.11363	PAH	rs10937802	G	A	0.0755811	0.09742	FALSE	0.0168226	8.17e-06	15821	11773	0.09742	20.1829
1661	genus.RuminococcaceaeUCG005.id.11363	PAH	rs10950694	T	C	0.0577628	0.4235	FALSE	0.011412	4.3e-07	15821	11773	0.4235	25.6164
1662	genus.RuminococcaceaeUCG005.id.11363	PAH	rs114279581	A	G	-0.146604	0.04771	FALSE	0.0316034	3.22e-06	8465	11773	0.04771	21.514
1663	genus.RuminococcaceaeUCG005.id.11363	PAH	rs12288512	A	G	0.066635	0.1799	FALSE	0.0144356	3.1e-06	15473	11773	0.1799	21.305
1664	genus.RuminococcaceaeUCG005.id.11363	PAH	rs12458218	T	C	0.0677322	0.1769	FALSE	0.0144525	2.41e-06	16099	11773	0.1769	21.9609
1665	genus.RuminococcaceaeUCG005.id.11363	PAH	rs2893871	G	A	-0.073644	0.1521	FALSE	0.015548	3.54e-06	16103	11773	0.1521	22.4322
1666	genus.RuminococcaceaeUCG005.id.11363	PAH	rs34781347	G	A	0.188685	0.05964	FALSE	0.0386484	6.05e-07	6061	11773	0.05964	23.8269
1667	genus.RuminococcaceaeUCG005.id.11363	PAH	rs55793120	T	C	0.121548	0.0507	FALSE	0.0279546	7.37e-06	11224	11773	0.0507	18.9021
1668	genus.RuminococcaceaeUCG005.id.11363	PAH	rs72776570	C	A	0.087067	0.0825	FALSE	0.0197179	5.36e-06	15376	11773	0.0825	19.4953
1669	genus.RuminococcaceaeUCG005.id.11363	PAH	rs7449320	C	A	0.0599163	0.2207	FALSE	0.0130836	4.81e-06	16095	11773	0.2207	20.9691
1670	genus.RuminococcaceaeUCG005.id.11363	PAH	rs7555878	A	G	0.0586677	0.2803	FALSE	0.0125277	2.81e-06	16100	11773	0.2803	21.928
1671	genus.RuminococcaceaeUCG005.id.11363	PAH	rs7586445	G	A	0.0782349	0.1262	FALSE	0.0176458	8.81e-06	15099	11773	0.1262	19.6545
1672	genus.RuminococcaceaeUCG005.id.11363	PAH	rs898577	T	C	-0.123012	0.05467	FALSE	0.0286671	7.46e-06	9991	11773	0.05467	18.4095
1673	genus.RuminococcaceaeUCG009.id.11366	PAH	rs113006825	T	C	-0.0928893	0.1799	FALSE	0.0208035	7.98e-06	7165	11763	0.1799	19.9314
1674	genus.RuminococcaceaeUCG009.id.11366	PAH	rs12508214	C	T	-0.0774649	0.3509	FALSE	0.0168937	4.75e-06	7511	11773	0.3509	21.0206
1675	genus.RuminococcaceaeUCG009.id.11366	PAH	rs138460696	A	G	0.139274	0.1064	FALSE	0.0315794	9.81e-06	6865	11773	0.1064	19.4449
1676	genus.RuminococcaceaeUCG009.id.11366	PAH	rs1550196	G	A	0.130842	0.1173	FALSE	0.0262478	1.13e-06	7389	11773	0.1173	24.8421
1677	genus.RuminococcaceaeUCG009.id.11366	PAH	rs2058609	A	G	0.0816464	0.3141	FALSE	0.017472	3.12e-06	7510	11773	0.3141	21.8311
1678	genus.RuminococcaceaeUCG009.id.11366	PAH	rs2192926	A	G	-0.089048	0.2366	FALSE	0.0192989	4.88e-06	7511	11773	0.2366	21.2847
1679	genus.RuminococcaceaeUCG009.id.11366	PAH	rs4079028	C	T	0.0915623	0.1938	FALSE	0.019936	3.28e-06	7480	11773	0.1938	21.0882
1680	genus.RuminococcaceaeUCG009.id.11366	PAH	rs4708333	T	G	-0.084033	0.3022	FALSE	0.0174757	1.56e-06	7511	11773	0.3022	23.1161
1681	genus.RuminococcaceaeUCG009.id.11366	PAH	rs6952765	G	A	0.0732099	0.4612	FALSE	0.0166777	8.13e-06	7511	11773	0.4612	19.2643
1682	genus.RuminococcaceaeUCG009.id.11366	PAH	rs758191	T	G	0.17702	0.06362	FALSE	0.0375113	9.01e-06	5829	10436	0.06362	22.2622
1683	genus.RuminococcaceaeUCG009.id.11366	PAH	rs78410648	A	G	0.120989	0.09742	FALSE	0.0277317	9.67e-06	7510	11773	0.09742	19.0293
1684	genus.RuminococcaceaeUCG009.id.11366	PAH	rs9558661	T	C	-0.0897823	0.1869	FALSE	0.0200739	7.01e-06	7480	11773	0.1869	19.9988
1685	genus.RuminococcaceaeUCG010.id.11367	PAH	rs12597105	G	A	0.0670855	0.2773	FALSE	0.0144415	4.87e-06	12415	11773	0.2773	21.5756
1686	genus.RuminococcaceaeUCG010.id.11367	PAH	rs2820282	A	C	-0.0592304	0.4523	FALSE	0.0125917	2.85e-06	12865	11773	0.4523	22.1235
1687	genus.RuminococcaceaeUCG010.id.11367	PAH	rs682403	A	G	-0.0588161	0.4761	FALSE	0.0124671	2.37e-06	12864	11773	0.4761	22.2531
1688	genus.RuminococcaceaeUCG010.id.11367	PAH	rs6958419	C	T	-0.0585718	0.4891	FALSE	0.0124994	2.84e-06	12870	11773	0.4891	21.955
1689	genus.RuminococcaceaeUCG010.id.11367	PAH	rs73218807	G	A	-0.166211	0.05765	FALSE	0.0367938	6.43e-06	6714	11773	0.05765	20.4004
1690	genus.RuminococcaceaeUCG010.id.11367	PAH	rs7441445	C	T	-0.05695	0.4354	FALSE	0.0126502	6.8e-06	12852	11773	0.4354	20.2639
1691	genus.RuminococcaceaeUCG011.id.11368	PAH	rs10274562	C	T	0.110917	0.3519	FALSE	0.0244556	6.5e-06	3632	11773	0.3519	20.5591
1692	genus.RuminococcaceaeUCG011.id.11368	PAH	rs12636310	G	A	0.132725	0.2177	FALSE	0.0282037	2.81e-06	3632	11773	0.2177	22.1339
1693	genus.RuminococcaceaeUCG011.id.11368	PAH	rs12724320	C	T	-0.120881	0.2753	FALSE	0.0249229	1.52e-06	3632	11773	0.2753	23.5113
1694	genus.RuminococcaceaeUCG011.id.11368	PAH	rs1416041	A	C	-0.182339	0.1342	FALSE	0.0339898	7.04e-08	3632	11773	0.1342	28.7623
1695	genus.RuminococcaceaeUCG011.id.11368	PAH	rs2729556	C	T	-0.109097	0.499	FALSE	0.0233699	3.19e-06	3632	11773	0.499	21.7808
1696	genus.RuminococcaceaeUCG011.id.11368	PAH	rs4490371	T	C	-0.111816	0.331	FALSE	0.0248963	7.75e-06	3610	11773	0.331	20.1605
1697	genus.RuminococcaceaeUCG011.id.11368	PAH	rs79113084	C	T	-0.152166	0.1551	FALSE	0.0317519	2.06e-06	3610	11773	0.1551	22.9536
1698	genus.RuminococcaceaeUCG011.id.11368	PAH	rs9729514	A	G	0.184934	0.1024	FALSE	0.0394616	2.37e-06	3632	11773	0.1024	21.9504
1699	genus.RuminococcaceaeUCG013.id.11370	PAH	rs11581881	C	T	0.0661211	0.1809	FALSE	0.0144736	4.73e-06	15730	11773	0.1809	20.8674
1700	genus.RuminococcaceaeUCG013.id.11370	PAH	rs12189346	G	A	0.0684961	0.163	FALSE	0.014558	1.68e-06	16470	11773	0.163	22.1347
1701	genus.RuminococcaceaeUCG013.id.11370	PAH	rs12336782	T	C	-0.0856047	0.08151	TRUE	0.0189311	8.6e-06	16772	11773	0.08151	20.4452
1702	genus.RuminococcaceaeUCG013.id.11370	PAH	rs12485353	G	A	-0.0607903	0.1789	FALSE	0.0130847	4.19e-06	16771	11773	0.1789	21.5819
1703	genus.RuminococcaceaeUCG013.id.11370	PAH	rs12781711	C	T	-0.0656129	0.3131	FALSE	0.0117477	2.55e-08	16772	11773	0.3131	31.1906
1704	genus.RuminococcaceaeUCG013.id.11370	PAH	rs16918863	A	C	0.111491	0.06064	FALSE	0.0240157	4.16e-06	12643	11773	0.06064	21.5488
1705	genus.RuminococcaceaeUCG013.id.11370	PAH	rs2730183	G	A	-0.0488692	0.4642	FALSE	0.0109907	8.44e-06	16772	11773	0.4642	19.7681
1706	genus.RuminococcaceaeUCG013.id.11370	PAH	rs4385846	G	T	0.0598405	0.2068	FALSE	0.0131807	6.46e-06	16772	11773	0.2068	20.6092
1707	genus.RuminococcaceaeUCG013.id.11370	PAH	rs75088940	T	C	-0.0942968	0.09344	FALSE	0.0200712	2.55e-06	15638	11773	0.09344	22.0694
1708	genus.RuminococcaceaeUCG013.id.11370	PAH	rs76973485	G	T	0.194976	0.03678	TRUE	0.0418213	3.35e-06	5299	11773	0.03678	21.7271
1709	genus.RuminococcaceaeUCG013.id.11370	PAH	rs7784330	G	A	-0.0498329	0.3887	FALSE	0.0112066	8.16e-06	16770	11773	0.3887	19.7712
1710	genus.RuminococcaceaeUCG013.id.11370	PAH	rs9313055	T	C	0.105087	0.06859	FALSE	0.023446	9.55e-06	15764	11773	0.06859	20.0866
1711	genus.RuminococcaceaeUCG014.id.11371	PAH	rs10495392	C	T	-0.082486	0.1193	FALSE	0.0187194	9.96e-06	13902	11773	0.1193	19.4139
1712	genus.RuminococcaceaeUCG014.id.11371	PAH	rs10791168	A	G	-0.0664624	0.1839	FALSE	0.0150069	9.76e-06	14403	11773	0.1839	19.6115
1713	genus.RuminococcaceaeUCG014.id.11371	PAH	rs10941294	C	T	-0.122057	0.06859	FALSE	0.0260017	2.4e-06	12615	11773	0.06859	22.0322
1714	genus.RuminococcaceaeUCG014.id.11371	PAH	rs115777838	T	C	-0.18835	0.05368	FALSE	0.0386643	4.62e-07	5674	11773	0.05368	23.7222
1715	genus.RuminococcaceaeUCG014.id.11371	PAH	rs12638134	T	G	0.0582548	0.3897	FALSE	0.0119657	1.21e-06	14403	11773	0.3897	23.6987
1716	genus.RuminococcaceaeUCG014.id.11371	PAH	rs34402072	C	T	-0.0688023	0.1918	FALSE	0.0156083	9.8e-06	13863	11773	0.1918	19.4282
1717	genus.RuminococcaceaeUCG014.id.11371	PAH	rs56105232	G	A	0.139276	0.07256	FALSE	0.0299132	2.91e-06	9190	11773	0.07256	21.6736
1718	genus.RuminococcaceaeUCG014.id.11371	PAH	rs72809222	T	C	0.0671775	0.2515	FALSE	0.0139838	2.41e-06	13922	11773	0.2515	23.0747
1719	genus.RuminococcaceaeUCG014.id.11371	PAH	rs73186226	G	A	-0.0993852	0.08748	FALSE	0.0216819	6.72e-06	13760	11773	0.08748	21.0081
1720	genus.RuminococcaceaeUCG014.id.11371	PAH	rs853612	A	G	-0.0528257	0.4026	FALSE	0.0119367	9.75e-06	14403	11773	0.4026	19.5823
1721	genus.RuminococcaceaeUCG014.id.11371	PAH	rs995642	C	T	0.060048	0.326	FALSE	0.0126417	1.9e-06	14402	11773	0.326	22.5593
1722	genus.Ruminococcus1.id.11373	PAH	rs10167839	A	G	0.0519509	0.3439	FALSE	0.0116306	8.09e-06	16605	11773	0.3439	19.9492
1723	genus.Ruminococcus1.id.11373	PAH	rs11783695	G	T	-0.0734114	0.1511	FALSE	0.0161398	4.73e-06	16606	11773	0.1511	20.6861
1724	genus.Ruminococcus1.id.11373	PAH	rs17781867	C	T	0.0999271	0.09245	FALSE	0.0211728	1.96e-06	14349	11773	0.09245	22.2715
1725	genus.Ruminococcus1.id.11373	PAH	rs3819978	C	T	-0.11504	0.05865	FALSE	0.0260137	8.74e-06	12769	11773	0.05865	19.5535
1726	genus.Ruminococcus1.id.11373	PAH	rs6105066	T	C	-0.0607052	0.2495	FALSE	0.013425	5.06e-06	16049	11773	0.2495	20.4442
1727	genus.Ruminococcus1.id.11373	PAH	rs6493760	C	T	0.0535262	0.3966	FALSE	0.0115885	3.38e-06	16126	11773	0.3966	21.3318
1728	genus.Ruminococcus1.id.11373	PAH	rs7117576	A	G	0.0829505	0.08847	FALSE	0.0170891	6.48e-07	16606	11773	0.08847	23.5584
1729	genus.Ruminococcus1.id.11373	PAH	rs7583465	C	T	0.0527654	0.3767	FALSE	0.0112619	2.56e-06	16588	11773	0.3767	21.9495
1730	genus.Ruminococcus1.id.11373	PAH	rs78572139	G	A	0.125038	0.07058	FALSE	0.0279411	5.23e-06	11667	11773	0.07058	20.0226
1731	genus.Ruminococcus1.id.11373	PAH	rs78613526	G	A	0.167497	0.04274	FALSE	0.0367639	5.11e-06	7266	10436	0.04274	20.7515
1732	genus.Ruminococcus2.id.11374	PAH	rs12406309	A	C	-0.063193	0.1909	FALSE	0.0142275	9.79e-06	15339	11773	0.1909	19.7252
1733	genus.Ruminococcus2.id.11374	PAH	rs12986628	C	T	0.0665937	0.2127	FALSE	0.0140168	2.14e-06	14714	11773	0.2127	22.5688
1734	genus.Ruminococcus2.id.11374	PAH	rs1819812	G	T	0.0842356	0.1163	FALSE	0.0184893	5.28e-06	14868	11773	0.1163	20.7535
1735	genus.Ruminococcus2.id.11374	PAH	rs2368224	T	G	0.199648	0.04771	FALSE	0.0438453	3.63e-06	3026	11773	0.04771	20.7202
1736	genus.Ruminococcus2.id.11374	PAH	rs2846589	G	T	0.0522093	0.4543	FALSE	0.0116382	7.59e-06	14924	11773	0.4543	20.1219
1737	genus.Ruminococcus2.id.11374	PAH	rs2997412	A	G	-0.0568439	0.2803	FALSE	0.0122325	4.22e-06	15336	11773	0.2803	21.5915
1738	genus.Ruminococcus2.id.11374	PAH	rs4400279	A	G	0.0546114	0.3638	FALSE	0.0120077	5.8e-06	15333	11773	0.3638	20.6817
1739	genus.Ruminococcus2.id.11374	PAH	rs4799823	C	T	0.0837001	0.1392	FALSE	0.0182263	5.4e-06	14650	11773	0.1392	21.0862
1740	genus.Ruminococcus2.id.11374	PAH	rs55707116	C	A	0.0865521	0.1024	FALSE	0.0189141	8.01e-06	15336	11773	0.1024	20.9377
1741	genus.Ruminococcus2.id.11374	PAH	rs58681734	A	G	0.0723875	0.1511	FALSE	0.0160787	4.18e-06	15338	11773	0.1511	20.266
1742	genus.Ruminococcus2.id.11374	PAH	rs61791565	T	C	-0.0523503	0.3688	FALSE	0.0117119	6.79e-06	15319	11773	0.3688	19.9769
1743	genus.Ruminococcus2.id.11374	PAH	rs75140805	T	G	0.0836825	0.1581	FALSE	0.0176445	3.95e-06	14249	11773	0.1581	22.49
1744	genus.Ruminococcus2.id.11374	PAH	rs7635831	G	A	0.0618344	0.2932	FALSE	0.0129031	1.98e-06	14924	11773	0.2932	22.9622
1745	genus.Ruminococcus2.id.11374	PAH	rs7693984	G	A	-0.102822	0.0825	FALSE	0.0235087	9.42e-06	14154	11773	0.0825	19.1273
1746	genus.Ruminococcus2.id.11374	PAH	rs78120384	A	G	-0.192815	0.07256	FALSE	0.0392045	3.31e-07	6082	11773	0.07256	24.1807
1747	genus.Sellimonas.id.14369	PAH	rs113379006	T	C	-0.162759	0.168	FALSE	0.0357025	7.21e-06	3154	11773	0.168	20.769
1748	genus.Sellimonas.id.14369	PAH	rs13417181	T	C	0.166509	0.2157	FALSE	0.0337521	7.62e-07	3047	8178	0.2157	24.3214
1749	genus.Sellimonas.id.14369	PAH	rs2016057	A	C	-0.125878	0.3907	FALSE	0.0256153	1.03e-06	3154	11773	0.3907	24.1336
1750	genus.Sellimonas.id.14369	PAH	rs2187447	A	C	0.243457	0.06064	FALSE	0.0527695	3.98e-06	3028	11773	0.06064	21.2712
1751	genus.Sellimonas.id.14369	PAH	rs2371572	A	C	0.127349	0.4513	FALSE	0.0250862	4.46e-07	3154	11773	0.4513	25.754
1752	genus.Sellimonas.id.14369	PAH	rs41816	A	G	0.132201	0.2515	FALSE	0.0291087	8.39e-06	3154	11773	0.2515	20.6134
1753	genus.Sellimonas.id.14369	PAH	rs4600608	A	G	-0.137152	0.2386	FALSE	0.0301702	4.95e-06	3095	11773	0.2386	20.6522
1754	genus.Sellimonas.id.14369	PAH	rs553697	T	C	-0.153767	0.162	FALSE	0.0339099	6.13e-06	3047	11773	0.162	20.549
1755	genus.Sellimonas.id.14369	PAH	rs56203279	T	C	-0.124045	0.33	FALSE	0.0269115	3.72e-06	3154	11773	0.33	21.2328
1756	genus.Senegalimassilia.id.11160	PAH	rs10036909	C	T	0.185519	0.06958	FALSE	0.0400881	8.05e-06	4996	11773	0.06958	21.4079
1757	genus.Senegalimassilia.id.11160	PAH	rs11787826	C	A	0.081327	0.4284	FALSE	0.0171154	2.63e-06	6923	11773	0.4284	22.572
1758	genus.Senegalimassilia.id.11160	PAH	rs1990708	A	C	-0.109619	0.1262	FALSE	0.0247785	8.91e-06	6923	11773	0.1262	19.5659
1759	genus.Senegalimassilia.id.11160	PAH	rs2017373	C	T	0.0782258	0.3738	FALSE	0.0176841	9.5e-06	6923	11773	0.3738	19.5618
1760	genus.Senegalimassilia.id.11160	PAH	rs7225245	G	A	0.079173	0.4583	FALSE	0.0170421	4.18e-06	6923	11773	0.4583	21.5766
1761	genus.Slackia.id.825	PAH	rs10409783	A	G	0.0950828	0.2833	FALSE	0.0211239	7.7e-06	5941	11773	0.2833	20.2539
1762	genus.Slackia.id.825	PAH	rs12440440	A	G	0.0901934	0.3091	FALSE	0.0190582	2.63e-06	6063	11773	0.3091	22.3893
1763	genus.Slackia.id.825	PAH	rs16894137	C	T	-0.122792	0.1431	FALSE	0.0263047	2.71e-06	6063	11773	0.1431	21.7837
1764	genus.Slackia.id.825	PAH	rs35156985	T	C	-0.155709	0.06362	FALSE	0.0348085	8.06e-06	5965	11773	0.06362	20.0037
1765	genus.Slackia.id.825	PAH	rs4492265	A	G	-0.0905757	0.3101	FALSE	0.0191658	2.41e-06	6063	11773	0.3101	22.3267
1766	genus.Slackia.id.825	PAH	rs8901	C	T	0.0934594	0.3708	FALSE	0.0186813	6.07e-07	6063	11773	0.3708	25.0201
1767	genus.Streptococcus.id.1853	PAH	rs10028567	C	T	-0.0921167	0.08151	FALSE	0.0191881	7.3e-06	16311	11773	0.08151	23.044
1768	genus.Streptococcus.id.1853	PAH	rs10448310	A	G	-0.0517935	0.4304	FALSE	0.0111324	3.31e-06	16384	11773	0.4304	21.6433
1769	genus.Streptococcus.id.1853	PAH	rs11110281	T	C	-0.137519	0.06759	FALSE	0.0227398	2.58e-09	15120	11773	0.06759	36.5673
1770	genus.Streptococcus.id.1853	PAH	rs11720390	G	A	0.107024	0.07455	FALSE	0.0228121	3.59e-06	15220	11773	0.07455	22.0076
1771	genus.Streptococcus.id.1853	PAH	rs11764382	A	G	-0.0695345	0.1909	FALSE	0.0143671	1.29e-06	16387	11773	0.1909	23.4211
1772	genus.Streptococcus.id.1853	PAH	rs17708276	A	G	-0.0793955	0.1282	FALSE	0.0170628	3.04e-06	16278	11773	0.1282	21.6491
1773	genus.Streptococcus.id.1853	PAH	rs1918540	G	A	0.059639	0.2525	FALSE	0.0128148	2.44e-06	16373	11773	0.2525	21.6563
1774	genus.Streptococcus.id.1853	PAH	rs2370083	G	T	-0.0816836	0.08847	FALSE	0.0185851	9.75e-06	16277	11773	0.08847	19.3146
1775	genus.Streptococcus.id.1853	PAH	rs4968759	A	G	-0.0515109	0.4264	FALSE	0.0112068	3.78e-06	16384	11773	0.4264	21.1242
1776	genus.Streptococcus.id.1853	PAH	rs57646748	G	A	-0.0907696	0.06759	FALSE	0.0200344	5.48e-06	15939	11773	0.06759	20.5245
1777	genus.Streptococcus.id.1853	PAH	rs6806351	T	C	-0.0633829	0.2087	FALSE	0.0136647	4.94e-06	15973	11773	0.2087	21.5123
1778	genus.Streptococcus.id.1853	PAH	rs71481756	T	G	0.0931048	0.0994	FALSE	0.0207949	6.51e-06	14526	11773	0.0994	20.0433
1779	genus.Streptococcus.id.1853	PAH	rs72739637	A	G	0.0959942	0.1064	FALSE	0.0193213	1.03e-06	14920	11773	0.1064	24.6809
1780	genus.Streptococcus.id.1853	PAH	rs7916711	A	G	0.102891	0.06461	FALSE	0.0217362	2.72e-06	15294	11773	0.06461	22.4042
1781	genus.Streptococcus.id.1853	PAH	rs9903102	C	A	-0.0709483	0.164	FALSE	0.0155275	4.18e-06	16384	11773	0.164	20.8751
1782	genus.Subdoligranulum.id.2070	PAH	rs10065321	T	C	-0.0512828	0.3678	FALSE	0.0108105	2.1e-06	17589	11773	0.3678	22.5009
1783	genus.Subdoligranulum.id.2070	PAH	rs10497836	C	T	-0.0524065	0.2803	FALSE	0.0118697	8.38e-06	17579	11773	0.2803	19.4912
1784	genus.Subdoligranulum.id.2070	PAH	rs1667315	G	A	0.0485017	0.4374	FALSE	0.0107452	6.72e-06	17586	11773	0.4374	20.3721
1785	genus.Subdoligranulum.id.2070	PAH	rs2114677	C	T	-0.104176	0.05567	FALSE	0.0230829	2.72e-06	15566	11773	0.05567	20.3659
1786	genus.Subdoligranulum.id.2070	PAH	rs2171249	C	T	0.106744	0.07356	FALSE	0.0233213	4.51e-06	14679	11773	0.07356	20.947
1787	genus.Subdoligranulum.id.2070	PAH	rs35940633	G	A	-0.0511008	0.3628	FALSE	0.011001	4.22e-06	17582	11773	0.3628	21.5745
1788	genus.Subdoligranulum.id.2070	PAH	rs3761728	T	G	-0.0543458	0.2425	FALSE	0.0118866	3.87e-06	17570	11773	0.2425	20.901
1789	genus.Subdoligranulum.id.2070	PAH	rs4347804	A	G	0.166063	0.04175	FALSE	0.0357483	2.18e-06	4312	11773	0.04175	21.5692
1790	genus.Subdoligranulum.id.2070	PAH	rs6555306	T	C	-0.0740777	0.1223	FALSE	0.0155463	2.81e-06	17591	11773	0.1223	22.7024
1791	genus.Subdoligranulum.id.2070	PAH	rs75158211	T	C	-0.072343	0.1113	FALSE	0.015933	7.52e-06	17165	11773	0.1113	20.6132
1792	genus.Subdoligranulum.id.2070	PAH	rs76528319	G	T	-0.143279	0.03976	FALSE	0.0310662	7.41e-06	8468	11773	0.03976	21.2659
1793	genus.Sutterella.id.2896	PAH	rs1145877	A	G	-0.073548	0.159	FALSE	0.0162413	7.2e-06	13251	11773	0.159	20.5037
1794	genus.Sutterella.id.2896	PAH	rs11591622	T	G	-0.0688382	0.2157	FALSE	0.0151375	6.5e-06	12604	11773	0.2157	20.6767
1795	genus.Sutterella.id.2896	PAH	rs13173038	A	G	-0.0718076	0.2207	FALSE	0.0151627	2.73e-06	13245	11773	0.2207	22.4245
1796	genus.Sutterella.id.2896	PAH	rs143438747	T	C	-0.145793	0.05467	FALSE	0.0306867	3.28e-06	9368	11773	0.05467	22.5672
1797	genus.Sutterella.id.2896	PAH	rs2050185	G	A	0.0575138	0.3777	FALSE	0.0128766	7.97e-06	13243	11773	0.3777	19.9468
1798	genus.Sutterella.id.2896	PAH	rs2321387	G	A	-0.0592876	0.4702	FALSE	0.0124509	1.87e-06	13252	11773	0.4702	22.6704
1799	genus.Sutterella.id.2896	PAH	rs2613606	C	T	-0.0556794	0.3936	FALSE	0.0124117	7.2e-06	13249	11773	0.3936	20.1214
1800	genus.Sutterella.id.2896	PAH	rs607327	C	T	0.0578334	0.3767	FALSE	0.0129053	6.63e-06	13251	11773	0.3767	20.0797
1801	genus.Sutterella.id.2896	PAH	rs62501473	G	A	0.0694233	0.2286	FALSE	0.0149416	5.52e-06	12762	11773	0.2286	21.5846
1802	genus.Sutterella.id.2896	PAH	rs7499539	A	G	0.0617478	0.3231	FALSE	0.0130998	2.36e-06	13254	11773	0.3231	22.215
1803	genus.Sutterella.id.2896	PAH	rs7638039	T	C	0.0645624	0.2326	FALSE	0.0143887	8.66e-06	13236	11773	0.2326	20.1304
1804	genus.Sutterella.id.2896	PAH	rs9350083	T	G	-0.0593069	0.2992	FALSE	0.0133929	8.23e-06	13254	11773	0.2992	19.6062
1805	genus.Terrisporobacter.id.11348	PAH	rs1883097	C	T	0.226399	0.05567	FALSE	0.0454642	4.16e-07	4417	11773	0.05567	24.7864
1806	genus.Terrisporobacter.id.11348	PAH	rs2569953	A	C	-0.0775591	0.4195	FALSE	0.0174641	8.95e-06	6637	11773	0.4195	19.7171
1807	genus.Terrisporobacter.id.11348	PAH	rs2872237	C	A	-0.0814505	0.4344	FALSE	0.0175943	3.97e-06	6632	11773	0.4344	21.4246
1808	genus.Terrisporobacter.id.11348	PAH	rs58405430	G	T	0.134617	0.1153	FALSE	0.0301177	7.94e-06	6176	11773	0.1153	19.9717
1809	genus.Terrisporobacter.id.11348	PAH	rs7184125	T	C	0.091256	0.2326	FALSE	0.0205493	8.48e-06	6232	11773	0.2326	19.7146
1810	genus.Turicibacter.id.2162	PAH	rs11054680	T	C	-0.104751	0.09642	FALSE	0.0226998	2.31e-06	8928	11773	0.09642	21.2901
1811	genus.Turicibacter.id.2162	PAH	rs11666533	C	T	-0.111689	0.07952	FALSE	0.0248436	7.37e-06	8256	11773	0.07952	20.2063
1812	genus.Turicibacter.id.2162	PAH	rs12603364	T	C	0.110861	0.1074	FALSE	0.0225598	8.67e-07	8923	11773	0.1074	24.1428
1813	genus.Turicibacter.id.2162	PAH	rs149744580	A	G	0.169883	0.05268	FALSE	0.0315478	7.01e-08	8459	11773	0.05268	28.9905
1814	genus.Turicibacter.id.2162	PAH	rs2834977	T	C	-0.0959995	0.173	FALSE	0.0208261	3.96e-06	8946	11773	0.173	21.2435
1815	genus.Turicibacter.id.2162	PAH	rs2952020	G	A	-0.0759019	0.2227	FALSE	0.0165764	5.63e-06	8949	11773	0.2227	20.9618
1816	genus.Turicibacter.id.2162	PAH	rs3734633	G	A	-0.120957	0.09742	FALSE	0.02683	5.32e-06	8626	11773	0.09742	20.3197
1817	genus.Turicibacter.id.2162	PAH	rs4869133	G	A	0.131186	0.08847	FALSE	0.027197	2.55e-06	8256	11773	0.08847	23.2611
1818	genus.Turicibacter.id.2162	PAH	rs55756211	T	C	-0.115115	0.1163	FALSE	0.0240708	2.81e-06	8941	11773	0.1163	22.8659
1819	genus.Turicibacter.id.2162	PAH	rs7199484	G	A	-0.0731428	0.332	FALSE	0.0160172	5.77e-06	8948	11773	0.332	20.8485
1820	genus.Tyzzerella3.id.11335	PAH	rs10898797	C	T	0.12238	0.1571	FALSE	0.0274683	8.85e-06	5387	11773	0.1571	19.8426
1821	genus.Tyzzerella3.id.11335	PAH	rs112102233	A	G	-0.216348	0.0666	FALSE	0.0477575	6.18e-06	3857	11773	0.0666	20.5116
1822	genus.Tyzzerella3.id.11335	PAH	rs1232220	G	T	-0.143869	0.1262	FALSE	0.031828	7.91e-06	5000	11773	0.1262	20.4241
1823	genus.Tyzzerella3.id.11335	PAH	rs17706273	T	C	-0.140368	0.1521	FALSE	0.0274708	5.88e-07	5395	11773	0.1521	26.0997
1824	genus.Tyzzerella3.id.11335	PAH	rs191093	G	A	0.159008	0.07952	FALSE	0.0353306	6.76e-06	4621	11773	0.07952	20.2465
1825	genus.Tyzzerella3.id.11335	PAH	rs4904512	T	C	-0.117151	0.1988	FALSE	0.0250306	3.09e-06	5396	11773	0.1988	21.8972
1826	genus.Tyzzerella3.id.11335	PAH	rs55799124	A	G	-0.11435	0.2068	FALSE	0.0238604	1.34e-06	5362	11773	0.2068	22.9591
1827	genus.Tyzzerella3.id.11335	PAH	rs67476743	T	G	0.132164	0.2853	FALSE	0.022208	3.74e-09	4948	10436	0.2853	35.4022
1828	genus.Tyzzerella3.id.11335	PAH	rs6920448	C	T	-0.141081	0.1153	FALSE	0.0305446	4.15e-06	5010	11773	0.1153	21.3252
1829	genus.Tyzzerella3.id.11335	PAH	rs7019909	T	C	0.144156	0.1014	FALSE	0.0301626	1.76e-06	5396	11773	0.1014	22.833
1830	genus.Tyzzerella3.id.11335	PAH	rs7333521	T	C	-0.207191	0.04274	FALSE	0.0453121	4.88e-06	4335	11773	0.04274	20.8985
1831	genus.Tyzzerella3.id.11335	PAH	rs75091807	G	T	-0.184966	0.09046	FALSE	0.0383029	1.71e-06	4621	11773	0.09046	23.3095
1832	genus.Tyzzerella3.id.11335	PAH	rs7561370	T	C	0.131341	0.1223	FALSE	0.0286292	1.52e-06	5396	11773	0.1223	21.0388
1833	genus.Veillonella.id.2198	PAH	rs11141494	G	A	-0.0783421	0.1948	FALSE	0.0174393	9.75e-06	9291	11773	0.1948	20.1763
1834	genus.Veillonella.id.2198	PAH	rs1882878	A	G	-0.0768966	0.3062	FALSE	0.0163908	2.98e-06	9282	11773	0.3062	22.0049
1835	genus.Veillonella.id.2198	PAH	rs2013594	T	C	-0.0720698	0.3579	FALSE	0.0155153	3.42e-06	9283	11773	0.3579	21.5721
1836	genus.Veillonella.id.2198	PAH	rs55807413	A	G	0.107329	0.09742	FALSE	0.0237633	5.51e-06	8610	11772	0.09742	20.3949
1837	genus.Veillonella.id.2198	PAH	rs62376424	C	T	-0.0762216	0.334	FALSE	0.0163499	3.65e-06	8999	11773	0.334	21.7284
1838	genus.Veillonella.id.2198	PAH	rs6656807	A	G	0.0703062	0.4245	FALSE	0.0153954	5.5e-06	8999	11773	0.4245	20.8502
1839	genus.Veillonella.id.2198	PAH	rs7359080	C	A	-0.135391	0.1272	FALSE	0.030352	7.4e-06	6189	2285	0.1272	19.8913
1840	genus.Veillonella.id.2198	PAH	rs742016	A	G	-0.0688571	0.4235	FALSE	0.0149769	4.66e-06	9279	11773	0.4235	21.1329
1841	genus.Victivallis.id.2256	PAH	rs11899949	G	A	0.130568	0.2773	FALSE	0.0276239	2.77e-06	3258	11773	0.2773	22.3273
1842	genus.Victivallis.id.2256	PAH	rs12512543	A	C	-0.178036	0.1213	FALSE	0.0374344	2.54e-06	3239	10436	0.1213	22.605
1843	genus.Victivallis.id.2256	PAH	rs173120	T	C	0.13381	0.2455	FALSE	0.0290127	7.65e-06	3263	11773	0.2455	21.2585
1844	genus.Victivallis.id.2256	PAH	rs1882775	A	G	-0.13827	0.2237	FALSE	0.031273	8.73e-06	3258	11773	0.2237	19.5368
1845	genus.Victivallis.id.2256	PAH	rs2546432	T	C	-0.110803	0.4662	FALSE	0.0249655	9.93e-06	3266	11773	0.4662	19.686
1846	genus.Victivallis.id.2256	PAH	rs342302	A	G	-0.152754	0.159	FALSE	0.0351572	8.16e-06	3265	11773	0.159	18.8665
1847	genus.Victivallis.id.2256	PAH	rs4764863	G	A	0.121561	0.5	FALSE	0.0246058	8.22e-07	3266	11773	0.5	24.3918
1848	genus.Victivallis.id.2256	PAH	rs4895919	T	C	-0.116918	0.4821	FALSE	0.0247515	2.75e-06	3254	11773	0.4821	22.2991
1849	genus.Victivallis.id.2256	PAH	rs56349194	A	G	-0.158501	0.16	FALSE	0.0315231	6.26e-07	3266	11773	0.16	25.2663
1850	genus.Victivallis.id.2256	PAH	rs911666	T	C	-0.118576	0.3052	FALSE	0.0263146	7.65e-06	3267	11773	0.3052	20.2924
1851	order.Actinomycetales.id.420	PAH	rs2889192	G	T	0.0884052	0.2068	FALSE	0.0194997	3.97e-06	7711	11773	0.2068	20.5489
1852	order.Actinomycetales.id.420	PAH	rs34583783	G	T	0.123688	0.1024	FALSE	0.0264254	5.54e-06	7711	11773	0.1024	21.9027
1853	order.Actinomycetales.id.420	PAH	rs35011108	A	G	0.241546	0.06362	FALSE	0.0503803	1.88e-06	3630	11773	0.06362	22.9741
1854	order.Actinomycetales.id.420	PAH	rs4073240	G	A	0.074973	0.3827	FALSE	0.0164672	5.68e-06	7711	11773	0.3827	20.7233
1855	order.Actinomycetales.id.420	PAH	rs58484246	T	C	0.075828	0.326	FALSE	0.0168997	6.67e-06	7711	11773	0.326	20.1275
1856	order.Bacillales.id.1674	PAH	rs10233278	T	C	-0.116319	0.4125	FALSE	0.0248527	3.51e-06	3239	11773	0.4125	21.8918
1857	order.Bacillales.id.1674	PAH	rs10410917	T	C	0.11471	0.4036	FALSE	0.0250025	5.57e-06	3239	11773	0.4036	21.0363
1858	order.Bacillales.id.1674	PAH	rs11034576	A	G	0.205765	0.07952	FALSE	0.0453311	8.86e-06	3076	11773	0.07952	20.5905
1859	order.Bacillales.id.1674	PAH	rs11207728	G	A	-0.14455	0.2028	FALSE	0.0316912	5.73e-06	3239	11773	0.2028	20.7918
1860	order.Bacillales.id.1674	PAH	rs11844714	A	G	-0.143245	0.163	FALSE	0.0320272	5.06e-06	3239	11773	0.163	19.992
1861	order.Bacillales.id.1674	PAH	rs1287018	G	A	0.141125	0.16	FALSE	0.0319309	9.87e-06	3207	11773	0.16	19.5216
1862	order.Bacillales.id.1674	PAH	rs4617108	A	G	0.248861	0.06064	FALSE	0.0525929	1.98e-06	3018	11773	0.06064	22.3754
1863	order.Bacillales.id.1674	PAH	rs62640857	A	G	0.148238	0.1839	FALSE	0.0326455	4.49e-06	3235	11773	0.1839	20.6064
1864	order.Bacillales.id.1674	PAH	rs74420793	A	G	-0.164413	0.162	FALSE	0.0353763	3.07e-06	3077	11773	0.162	21.5856
1865	order.Bacteroidales.id.913	PAH	rs11146701	A	G	0.0473596	0.4254	FALSE	0.010541	7.08e-06	18220	9515	0.4254	20.1839
1866	order.Bacteroidales.id.913	PAH	rs111845179	T	C	0.102648	0.06163	FALSE	0.0213843	9.24e-07	16393	11773	0.06163	23.0386
1867	order.Bacteroidales.id.913	PAH	rs17343978	A	C	-0.0552057	0.2604	FALSE	0.0120278	8.36e-06	18334	11773	0.2604	21.0645
1868	order.Bacteroidales.id.913	PAH	rs2032750	T	C	-0.0508393	0.4513	FALSE	0.0106807	1.92e-06	17853	11773	0.4513	22.6542
1869	order.Bacteroidales.id.913	PAH	rs4146051	A	G	-0.107377	0.05567	FALSE	0.0245661	8.76e-06	11372	4543	0.05567	19.1017
1870	order.Bacteroidales.id.913	PAH	rs4916508	G	A	-0.0466729	0.4354	FALSE	0.0105312	8.47e-06	18324	11773	0.4354	19.6392
1871	order.Bacteroidales.id.913	PAH	rs55773148	G	A	-0.121514	0.05268	FALSE	0.0236759	3.9e-07	11349	11773	0.05268	26.3366
1872	order.Bacteroidales.id.913	PAH	rs62531359	T	G	0.0655728	0.1451	FALSE	0.0149891	9.09e-06	18320	11773	0.1451	19.136
1873	order.Bacteroidales.id.913	PAH	rs62575403	C	T	0.140055	0.04374	FALSE	0.0311128	7.06e-06	9668	11773	0.04374	20.2595
1874	order.Bacteroidales.id.913	PAH	rs72706335	T	C	-0.22241	0.06561	FALSE	0.0493458	7.66e-06	3819	11773	0.06561	20.3039
1875	order.Bacteroidales.id.913	PAH	rs73975615	G	A	-0.207018	0.01093	FALSE	0.0442633	1.22e-06	3350	1337	0.01093	21.8609
1876	order.Bacteroidales.id.913	PAH	rs7631304	G	A	-0.0645771	0.17	FALSE	0.0132957	8.37e-07	18334	11773	0.17	23.5876
1877	order.Bacteroidales.id.913	PAH	rs79585701	A	C	0.0646823	0.1292	FALSE	0.0149628	9.99e-06	18334	11773	0.1292	18.6851
1878	order.Bacteroidales.id.913	PAH	rs929878	C	T	-0.0548532	0.2445	FALSE	0.012153	4.73e-06	18334	11773	0.2445	20.3701
1879	order.Bifidobacteriales.id.432	PAH	rs10831953	G	A	0.0537537	0.333	FALSE	0.0123746	9.95e-06	14915	11773	0.333	18.8668
1880	order.Bifidobacteriales.id.432	PAH	rs12446429	T	C	0.0810099	0.1362	FALSE	0.019073	8.53e-06	14008	8178	0.1362	18.0374
1881	order.Bifidobacteriales.id.432	PAH	rs13020688	G	A	0.0584045	0.3529	FALSE	0.0122081	1.57e-06	14795	11773	0.3529	22.8841
1882	order.Bifidobacteriales.id.432	PAH	rs182549	C	T	0.11707	0.4911	FALSE	0.0126703	5.94e-20	14915	5880	0.4911	85.3602
1883	order.Bifidobacteriales.id.432	PAH	rs4957061	T	C	0.0569873	0.4652	FALSE	0.0116907	1.15e-06	14795	10436	0.4652	23.7582
1884	order.Bifidobacteriales.id.432	PAH	rs540489	T	G	-0.0632518	0.2336	FALSE	0.013817	5.37e-06	14688	11773	0.2336	20.9538
1885	order.Bifidobacteriales.id.432	PAH	rs55888705	A	G	0.053673	0.3867	FALSE	0.0120586	8.66e-06	14914	11773	0.3867	19.8088
1886	order.Bifidobacteriales.id.432	PAH	rs6899771	A	G	-0.0914312	0.09543	FALSE	0.0202604	7.28e-06	14150	11773	0.09543	20.3626
1887	order.Bifidobacteriales.id.432	PAH	rs7174549	C	T	0.0551726	0.3559	FALSE	0.0124655	6.87e-06	14915	11773	0.3559	19.5872
1888	order.Bifidobacteriales.id.432	PAH	rs7322849	T	C	0.110676	0.09642	FALSE	0.0200996	1.74e-08	14915	11773	0.09642	30.3161
1889	order.Bifidobacteriales.id.432	PAH	rs73797465	T	G	-0.0942612	0.08648	FALSE	0.0208421	4.85e-06	14795	11773	0.08648	20.4514
1890	order.Bifidobacteriales.id.432	PAH	rs857444	C	T	0.0553965	0.3608	FALSE	0.0120669	3.82e-06	14914	11773	0.3608	21.0723
1891	order.Burkholderiales.id.2874	PAH	rs1511453	A	G	0.0910999	0.06362	FALSE	0.0199479	8e-06	17032	11773	0.06362	20.854
1892	order.Burkholderiales.id.2874	PAH	rs1928341	A	G	0.0507782	0.4215	FALSE	0.0110587	4.52e-06	17096	11773	0.4215	21.0812
1893	order.Burkholderiales.id.2874	PAH	rs2321387	G	A	-0.0508514	0.4702	FALSE	0.0109588	3.26e-06	17095	11773	0.4702	21.5294
1894	order.Burkholderiales.id.2874	PAH	rs2613606	C	T	-0.0499561	0.3936	FALSE	0.0109264	4.13e-06	17092	11773	0.3936	20.9013
1895	order.Burkholderiales.id.2874	PAH	rs4033856	C	T	0.0833446	0.1292	FALSE	0.0167489	5.67e-07	15897	11773	0.1292	24.7586
1896	order.Burkholderiales.id.2874	PAH	rs6087811	T	G	-0.101587	0.08151	FALSE	0.0198817	2.88e-07	16135	11773	0.08151	26.1044
1897	order.Burkholderiales.id.2874	PAH	rs62191117	A	G	0.0679995	0.2058	FALSE	0.0132471	2.79e-07	16975	11773	0.2058	26.3464
1898	order.Burkholderiales.id.2874	PAH	rs62395635	T	C	0.109911	0.07058	FALSE	0.0236375	2.9e-06	15062	11773	0.07058	21.6183
1899	order.Burkholderiales.id.2874	PAH	rs75242906	C	T	-0.120974	0.05368	FALSE	0.0281273	9.75e-06	10766	11773	0.05368	18.4948
1900	order.Burkholderiales.id.2874	PAH	rs7638039	T	C	0.0580987	0.2326	FALSE	0.012673	4.84e-06	17078	11773	0.2326	21.0146
1901	order.Burkholderiales.id.2874	PAH	rs9964679	A	G	0.052509	0.3101	FALSE	0.011504	6.06e-06	17097	11773	0.3101	20.8316
1902	order.Clostridiales.id.1863	PAH	rs10774377	A	G	0.0523003	0.334	FALSE	0.0113859	3.81e-06	18330	11773	0.334	21.0972
1903	order.Clostridiales.id.1863	PAH	rs112334273	G	A	0.0639383	0.2455	FALSE	0.0127404	4.07e-07	18217	11773	0.2455	25.1829
1904	order.Clostridiales.id.1863	PAH	rs13105690	T	C	-0.0527441	0.2674	FALSE	0.011818	9.37e-06	18340	11773	0.2674	19.9164
1905	order.Clostridiales.id.1863	PAH	rs13179700	T	C	0.0510953	0.3549	FALSE	0.0109569	3.52e-06	18338	11773	0.3549	21.744
1906	order.Clostridiales.id.1863	PAH	rs1842454	G	A	-0.0543676	0.2068	FALSE	0.012734	9.92e-06	18340	11773	0.2068	18.2265
1907	order.Clostridiales.id.1863	PAH	rs2273429	A	G	-0.0726191	0.1074	FALSE	0.0153105	4.17e-06	18337	11773	0.1074	22.4944
1908	order.Clostridiales.id.1863	PAH	rs290772	G	A	0.084254	0.06163	FALSE	0.0196297	1e-05	17129	11773	0.06163	18.4205
1909	order.Clostridiales.id.1863	PAH	rs6442336	C	T	-0.0547729	0.2435	FALSE	0.0124169	9.63e-06	18333	11773	0.2435	19.456
1910	order.Clostridiales.id.1863	PAH	rs6814436	T	C	0.0741858	0.1322	FALSE	0.0150814	9.06e-07	18336	11773	0.1322	24.1942
1911	order.Clostridiales.id.1863	PAH	rs6815608	T	C	0.104089	0.08449	FALSE	0.0210883	3.72e-07	16731	11773	0.08449	24.3598
1912	order.Clostridiales.id.1863	PAH	rs72738886	T	C	0.0865333	0.07753	FALSE	0.0190392	8.42e-06	16934	11773	0.07753	20.6546
1913	order.Clostridiales.id.1863	PAH	rs72915163	T	C	-0.0580246	0.2654	FALSE	0.0120558	1.39e-06	18317	11773	0.2654	23.1626
1914	order.Clostridiales.id.1863	PAH	rs76767978	G	A	0.0699806	0.1183	FALSE	0.0156318	8.18e-06	18329	11773	0.1183	20.0395
1915	order.Coriobacteriales.id.810	PAH	rs11073596	T	G	0.0510212	0.34	FALSE	0.0114339	8.14e-06	17527	11773	0.34	19.9096
1916	order.Coriobacteriales.id.810	PAH	rs11250875	T	C	0.06075	0.2087	FALSE	0.0130939	4.83e-06	17690	11773	0.2087	21.5232
1917	order.Coriobacteriales.id.810	PAH	rs11656361	A	C	0.0773006	0.1292	FALSE	0.017553	8.02e-06	16665	10436	0.1292	19.3915
1918	order.Coriobacteriales.id.810	PAH	rs12974142	G	A	0.0789796	0.1083	FALSE	0.0177205	8.51e-06	17413	11773	0.1083	19.8623
1919	order.Coriobacteriales.id.810	PAH	rs13307134	C	T	0.0565686	0.2356	FALSE	0.0126265	7.8e-06	17527	11773	0.2356	20.0695
1920	order.Coriobacteriales.id.810	PAH	rs1397793	G	A	-0.0498855	0.3857	FALSE	0.0112446	9.77e-06	17527	11773	0.3857	19.6792
1921	order.Coriobacteriales.id.810	PAH	rs1816223	A	G	-0.0586265	0.2107	FALSE	0.0129006	4.84e-06	17688	11773	0.2107	20.65
1922	order.Coriobacteriales.id.810	PAH	rs240104	T	C	-0.0603429	0.2445	FALSE	0.0126849	1.52e-06	17577	11773	0.2445	22.6271
1923	order.Coriobacteriales.id.810	PAH	rs2442778	G	A	-0.116408	0.04573	FALSE	0.0258545	9.03e-06	13472	11773	0.04573	20.2689
1924	order.Coriobacteriales.id.810	PAH	rs3025411	A	G	0.0926543	0.1044	FALSE	0.0209468	8.27e-06	15671	11773	0.1044	19.5632
1925	order.Coriobacteriales.id.810	PAH	rs34739816	G	T	0.0965017	0.08151	FALSE	0.0207666	3.88e-06	16593	11773	0.08151	21.5917
1926	order.Coriobacteriales.id.810	PAH	rs67561917	A	G	-0.0714367	0.1421	FALSE	0.0154113	5.39e-06	17333	11773	0.1421	21.4838
1927	order.Coriobacteriales.id.810	PAH	rs719099	A	G	0.0778402	0.1362	FALSE	0.0155815	5.43e-07	17687	11773	0.1362	24.954
1928	order.Coriobacteriales.id.810	PAH	rs8010111	G	A	-0.103377	0.06461	FALSE	0.0229286	6.9e-06	15996	11773	0.06461	20.3253
1929	order.Desulfovibrionales.id.3156	PAH	rs112381107	C	T	0.21009	0.04771	FALSE	0.0456974	3.22e-06	4455	11773	0.04771	21.1268
1930	order.Desulfovibrionales.id.3156	PAH	rs11599763	T	C	-0.0554862	0.3897	FALSE	0.0117486	2.61e-06	15144	11773	0.3897	22.3017
1931	order.Desulfovibrionales.id.3156	PAH	rs17791387	A	G	-0.0727501	0.1412	FALSE	0.0154369	2.25e-06	15047	11773	0.1412	22.2068
1932	order.Desulfovibrionales.id.3156	PAH	rs186073	T	C	0.0529219	0.4274	FALSE	0.0118542	8.74e-06	14841	11773	0.4274	19.9283
1933	order.Desulfovibrionales.id.3156	PAH	rs2692012	A	G	0.112244	0.06362	FALSE	0.0253553	2.27e-06	13082	11773	0.06362	19.5939
1934	order.Desulfovibrionales.id.3156	PAH	rs2838334	G	A	0.0569024	0.3231	FALSE	0.0124223	4.17e-06	15144	11773	0.3231	20.9796
1935	order.Desulfovibrionales.id.3156	PAH	rs3935584	C	T	-0.0524466	0.496	FALSE	0.0115749	7.2e-06	15142	11773	0.496	20.5279
1936	order.Desulfovibrionales.id.3156	PAH	rs4506934	C	T	-0.0953383	0.1123	FALSE	0.0201367	2.43e-06	15037	11773	0.1123	22.413
1937	order.Desulfovibrionales.id.3156	PAH	rs6058181	C	T	0.0836765	0.1233	FALSE	0.0166098	2.53e-07	15076	11773	0.1233	25.3759
1938	order.Desulfovibrionales.id.3156	PAH	rs62020470	A	G	-0.0573633	0.2594	FALSE	0.0129462	7.51e-06	15144	11773	0.2594	19.6303
1939	order.Desulfovibrionales.id.3156	PAH	rs72647048	T	C	-0.0772459	0.1163	FALSE	0.0170876	9e-06	15144	11773	0.1163	20.4328
1940	order.Desulfovibrionales.id.3156	PAH	rs9928243	C	A	-0.0544713	0.4254	FALSE	0.0117811	3.97e-06	15143	11773	0.4254	21.3751
1941	order.Enterobacteriales.id.3468	PAH	rs11026530	T	C	0.0822408	0.1342	FALSE	0.0186379	9.43e-06	13485	11773	0.1342	19.4678
1942	order.Enterobacteriales.id.3468	PAH	rs2374342	C	A	0.0582927	0.3569	FALSE	0.0126195	4.52e-06	13577	11773	0.3569	21.3345
1943	order.Enterobacteriales.id.3468	PAH	rs35673018	G	A	0.0899642	0.09443	FALSE	0.0202934	7.63e-06	13326	11773	0.09443	19.65
1944	order.Enterobacteriales.id.3468	PAH	rs504442	T	G	0.084159	0.1392	FALSE	0.0189479	5.17e-06	13578	11773	0.1392	19.7249
1945	order.Enterobacteriales.id.3468	PAH	rs62210023	A	G	0.0606754	0.3519	FALSE	0.0130125	3.13e-06	13515	11773	0.3519	21.739
1946	order.Enterobacteriales.id.3468	PAH	rs78143293	A	G	-0.0848521	0.1441	FALSE	0.0170415	1.2e-06	13572	11773	0.1441	24.7882
1947	order.Enterobacteriales.id.3468	PAH	rs79757635	C	A	0.0758597	0.161	FALSE	0.0171286	9.32e-06	13419	11773	0.161	19.6117
1948	order.Erysipelotrichales.id.2148	PAH	rs1074800	A	G	0.0492438	0.3986	FALSE	0.010887	6.15e-06	17789	11773	0.3986	20.4567
1949	order.Erysipelotrichales.id.2148	PAH	rs10781552	C	T	-0.0552212	0.3121	FALSE	0.0116074	2.33e-06	17789	11773	0.3121	22.6304
1950	order.Erysipelotrichales.id.2148	PAH	rs17530232	A	G	0.10305	0.07654	FALSE	0.0224648	2.79e-06	16622	11773	0.07654	21.0397
1951	order.Erysipelotrichales.id.2148	PAH	rs1884466	C	T	-0.0475363	0.4513	FALSE	0.0106939	9.53e-06	18205	11773	0.4513	19.7576
1952	order.Erysipelotrichales.id.2148	PAH	rs2300774	G	A	0.0524152	0.4076	FALSE	0.0106784	8.95e-07	18216	11773	0.4076	24.0911
1953	order.Erysipelotrichales.id.2148	PAH	rs290833	T	G	-0.0497374	0.3688	FALSE	0.0111376	8.03e-06	17789	11773	0.3688	19.9402
1954	order.Erysipelotrichales.id.2148	PAH	rs35161940	T	C	-0.0806041	0.1272	FALSE	0.0167641	1.85e-06	18213	11773	0.1272	23.1157
1955	order.Erysipelotrichales.id.2148	PAH	rs4078432	C	T	-0.0608929	0.1809	FALSE	0.0133764	4.23e-06	17789	11773	0.1809	20.7209
1956	order.Erysipelotrichales.id.2148	PAH	rs56970041	T	G	0.0724144	0.1113	FALSE	0.0164471	5.4e-06	18217	11773	0.1113	19.3832
1957	order.Erysipelotrichales.id.2148	PAH	rs62504403	C	T	0.0681159	0.2356	FALSE	0.0127883	1.12e-07	16981	11773	0.2356	28.3673
1958	order.Erysipelotrichales.id.2148	PAH	rs7234058	T	C	-0.0945759	0.09742	FALSE	0.0194091	9.12e-07	16874	11773	0.09742	23.741
1959	order.Erysipelotrichales.id.2148	PAH	rs7826267	T	G	-0.0839071	0.07455	FALSE	0.0199131	9.28e-06	17586	11773	0.07455	17.753
1960	order.Erysipelotrichales.id.2148	PAH	rs8003149	C	T	0.0538798	0.2823	FALSE	0.0116888	4.08e-06	18213	11773	0.2823	21.2454
1961	order.Gastranaerophilales.id.1591	PAH	rs11150282	T	C	0.098235	0.3211	FALSE	0.0197127	7.36e-07	5864	11773	0.3211	24.8253
1962	order.Gastranaerophilales.id.1591	PAH	rs113884518	T	C	-0.20591	0.04871	FALSE	0.0455376	7.74e-06	4434	11773	0.04871	20.437
1963	order.Gastranaerophilales.id.1591	PAH	rs28678345	T	C	0.213083	0.04672	FALSE	0.0471377	8.06e-06	4315	11773	0.04672	20.4249
1964	order.Gastranaerophilales.id.1591	PAH	rs367480	G	A	-0.0841649	0.4274	FALSE	0.0185948	7.52e-06	5878	11773	0.4274	20.4801
1965	order.Gastranaerophilales.id.1591	PAH	rs4129395	G	A	0.0904264	0.4264	FALSE	0.0185253	1.22e-06	5878	11773	0.4264	23.8183
1966	order.Gastranaerophilales.id.1591	PAH	rs789069	A	C	-0.10413	0.172	FALSE	0.0234459	6.5e-06	5870	11773	0.172	19.7182
1967	order.Gastranaerophilales.id.1591	PAH	rs79790072	T	C	0.226103	0.05666	FALSE	0.0488017	3.54e-06	4104	11773	0.05666	21.4551
1968	order.Gastranaerophilales.id.1591	PAH	rs8028558	A	G	0.08346	0.4046	FALSE	0.0188504	9.78e-06	5875	11773	0.4046	19.596
1969	order.Gastranaerophilales.id.1591	PAH	rs9864379	T	C	-0.160521	0.1133	FALSE	0.0292752	4.66e-08	5768	11773	0.1133	30.0549
1970	order.Lactobacillales.id.1800	PAH	rs11110282	A	G	-0.10239	0.06759	FALSE	0.0217849	3.96e-06	15956	11773	0.06759	22.0875
1971	order.Lactobacillales.id.1800	PAH	rs11627423	C	A	0.0499263	0.3897	FALSE	0.0109744	5.09e-06	17275	11773	0.3897	20.6941
1972	order.Lactobacillales.id.1800	PAH	rs11730038	G	A	-0.0605384	0.2406	FALSE	0.0129052	5.1e-06	17295	11773	0.2406	22.0029
1973	order.Lactobacillales.id.1800	PAH	rs12797734	T	C	0.0571279	0.2525	FALSE	0.0127113	7.77e-06	16820	10436	0.2525	20.196
1974	order.Lactobacillales.id.1800	PAH	rs1595463	C	A	0.0479749	0.4871	FALSE	0.0108801	7.44e-06	17276	11773	0.4871	19.4406
1975	order.Lactobacillales.id.1800	PAH	rs2370083	G	T	-0.08054	0.08847	FALSE	0.0180992	8.33e-06	17183	11773	0.08847	19.7995
1976	order.Lactobacillales.id.1800	PAH	rs2952251	A	G	-0.0629317	0.2525	FALSE	0.0124177	3.36e-07	17278	11773	0.2525	25.6805
1977	order.Lactobacillales.id.1800	PAH	rs34989881	A	G	0.113479	0.06561	FALSE	0.0246452	4.09e-06	12921	11773	0.06561	21.1982
1978	order.Lactobacillales.id.1800	PAH	rs35344081	G	A	0.0642442	0.2406	FALSE	0.0127358	4.16e-07	17292	5880	0.2406	25.4427
1979	order.Lactobacillales.id.1800	PAH	rs4028634	T	C	0.0532915	0.4254	FALSE	0.01101	1.35e-06	17295	11773	0.4254	23.4257
1980	order.Lactobacillales.id.1800	PAH	rs57872228	C	T	-0.0688415	0.171	FALSE	0.0146994	2.58e-06	17293	11773	0.171	21.9306
1981	order.Lactobacillales.id.1800	PAH	rs74663707	C	T	0.0982594	0.07256	FALSE	0.0224613	8.4e-06	15695	11773	0.07256	19.1348
1982	order.Lactobacillales.id.1800	PAH	rs77558518	A	G	-0.106466	0.06461	FALSE	0.0223484	1.67e-06	15758	11773	0.06461	22.6921
1983	order.Lactobacillales.id.1800	PAH	rs78938557	T	C	0.10553	0.06759	FALSE	0.0233581	2.31e-06	15152	11773	0.06759	20.409
1984	order.Lactobacillales.id.1800	PAH	rs9581006	C	T	0.22583	0.04573	FALSE	0.0469228	1.77e-06	4224	11773	0.04573	23.152
1985	order.Methanobacteriales.id.120	PAH	rs10202904	T	G	-0.121754	0.4672	FALSE	0.0235357	3.01e-07	3695	11773	0.4672	26.747
1986	order.Methanobacteriales.id.120	PAH	rs10424197	G	A	-0.111274	0.325	FALSE	0.0247517	9.28e-06	3698	11773	0.325	20.1997
1987	order.Methanobacteriales.id.120	PAH	rs4257531	G	A	0.164498	0.1143	FALSE	0.0364959	7.44e-06	3162	11773	0.1143	20.303
1988	order.Methanobacteriales.id.120	PAH	rs56131665	G	A	0.178661	0.09344	FALSE	0.039298	6.18e-06	3572	11773	0.09344	20.6574
1989	order.Methanobacteriales.id.120	PAH	rs6508769	T	C	0.153519	0.165	FALSE	0.0344519	8.23e-06	3319	11773	0.165	19.8444
1990	order.Methanobacteriales.id.120	PAH	rs6776814	T	C	-0.199566	0.08946	FALSE	0.0411825	1.63e-06	3385	11773	0.08946	23.4688
1991	order.Methanobacteriales.id.120	PAH	rs73068003	G	T	-0.15814	0.1223	FALSE	0.0351803	8.45e-06	3692	11773	0.1223	20.1953
1992	order.Methanobacteriales.id.120	PAH	rs73457410	A	G	0.21534	0.0666	FALSE	0.0436695	1.41e-06	3498	11773	0.0666	24.3021
1993	order.Methanobacteriales.id.120	PAH	rs75208022	C	T	-0.227245	0.07654	FALSE	0.048763	5.92e-06	3203	11773	0.07654	21.7038
1994	order.Methanobacteriales.id.120	PAH	rs894996	C	A	0.216999	0.07157	FALSE	0.0449076	1.88e-06	3582	11773	0.07157	23.3364
1995	order.MollicutesRF9.id.11579	PAH	rs11779863	G	A	-0.0772768	0.2068	FALSE	0.0172171	6.69e-06	10353	11767	0.2068	20.1417
1996	order.MollicutesRF9.id.11579	PAH	rs12566890	T	G	-0.103134	0.09543	FALSE	0.0241775	8.11e-06	10339	11773	0.09543	18.1926
1997	order.MollicutesRF9.id.11579	PAH	rs13100746	C	T	0.0638979	0.4095	FALSE	0.0142685	7.29e-06	10359	11773	0.4095	20.0507
1998	order.MollicutesRF9.id.11579	PAH	rs17235252	T	C	-0.122002	0.09443	FALSE	0.0255463	2.16e-06	9531	11773	0.09443	22.8028
[truncated: 190 more rows]

## Sheet: Table_S2
	Table S2. Results of Mendelian randomization analysis between gut microbiota with PAH
No.	Exposure	Outcome	Method	NSNP	Beta	Se	P value	OR	OR_lci95	OR_uci95	q value
1	genus.Eubacteriumfissicatenagroup.id.14373	PAH	Inverse variance weighted	9	0.386071	0.113363	0.000660165	1.47119	1.17807	1.83724	0.0764531
2	genus.Tyzzerella3.id.11335	PAH	Inverse variance weighted	13	-0.263882	0.105712	0.012552	0.768064	0.624329	0.944891	0.445923
3	family.Bifidobacteriaceae.id.433	PAH	Inverse variance weighted	12	-0.466444	0.18839	0.0132881	0.627229	0.433576	0.907374	0.247805
4	order.Bifidobacteriales.id.432	PAH	Inverse variance weighted	12	-0.466444	0.18839	0.0132881	0.627229	0.433576	0.907374	1
5	genus.Sutterella.id.2896	PAH	Inverse variance weighted	12	-0.459299	0.189914	0.0155866	0.631726	0.435382	0.916616	0.470498
6	genus.Eubacteriumeligensgroup.id.14372	PAH	Inverse variance weighted	7	-0.574192	0.251708	0.0225376	0.56316	0.343854	0.922337	0.506077
7	genus.LachnospiraceaeUCG004.id.11324	PAH	Inverse variance weighted	12	0.412705	0.186419	0.0268389	1.5109	1.04846	2.1773	0.520215
8	genus.RuminococcaceaeUCG002.id.11360	PAH	Inverse variance weighted	22	0.341686	0.154474	0.0269714	1.40732	1.03968	1.90495	0.520589
9	genus.Phascolarctobacterium.id.2168	PAH	Inverse variance weighted	10	-0.368797	0.178993	0.0393603	0.691565	0.486935	0.98219	0.592337
10	genus.Erysipelatoclostridium.id.11381	PAH	Inverse variance weighted	15	-0.278724	0.136788	0.041586	0.756749	0.578783	0.989436	0.602004
11	genus.Methanobrevibacter.id.123	PAH	Inverse variance weighted	6	-0.257604	0.133039	0.0528313	0.772902	0.595496	1.00316	0.657379
12	genus.Marvinbryantia.id.2005	PAH	Inverse variance weighted	10	0.359481	0.189388	0.0576804	1.43259	0.988349	2.07649	0.676732
13	genus.RuminococcaceaeUCG009.id.11366	PAH	Inverse variance weighted	12	0.254899	0.139768	0.0681939	1.29033	0.981133	1.69697	0.712228
14	genus.LachnospiraceaeND3007group.id.11317	PAH	Inverse variance weighted	3	1.147	0.631037	0.0691194	3.14873	0.914081	10.8464	0.714983
15	genus.RuminococcaceaeUCG005.id.11363	PAH	Inverse variance weighted	14	0.306994	0.169571	0.0702316	1.35933	0.974954	1.89526	0.718225
16	genus.Bifidobacterium.id.436	PAH	Inverse variance weighted	13	-0.303808	0.168368	0.0711632	0.738002	0.530567	1.02654	0.720884
17	class.Mollicutes.id.3920	PAH	Inverse variance weighted	12	0.276325	0.160692	0.0855064	1.31828	0.962105	1.8063	0.387731
18	phylum.Tenericutes.id.3919	PAH	Inverse variance weighted	12	0.276325	0.160692	0.0855064	1.31828	0.962105	1.8063	0.386864
19	genus.Sellimonas.id.14369	PAH	Inverse variance weighted	9	-0.17633	0.103065	0.0871071	0.838341	0.684999	1.02601	0.759696
20	genus.Intestinibacter.id.11345	PAH	Inverse variance weighted	15	-0.256092	0.153642	0.095552	0.774071	0.572794	1.04608	0.77618
21	genus.Clostridiuminnocuumgroup.id.14397	PAH	Inverse variance weighted	9	0.217301	0.134401	0.105917	1.24272	0.954924	1.61725	0.793562
22	phylum.Actinobacteria.id.400	PAH	Inverse variance weighted	15	-0.284445	0.183582	0.121282	0.752432	0.525048	1.07829	0.386864
23	order.Bacillales.id.1674	PAH	Inverse variance weighted	9	-0.162552	0.105345	0.12282	0.849972	0.691406	1.0449	0.697489
24	genus.Butyrivibrio.id.1993	PAH	Inverse variance weighted	15	0.129686	0.0840958	0.123044	1.13847	0.965469	1.34247	0.817039
25	genus.FamilyXIIIUCG001.id.11294	PAH	Inverse variance weighted	8	0.311036	0.20286	0.125213	1.36484	0.917072	2.03123	0.819637
26	genus.RikenellaceaeRC9gutgroup.id.11191	PAH	Inverse variance weighted	11	0.148398	0.0981607	0.130589	1.15997	0.956957	1.40606	0.825769
27	genus.Victivallis.id.2256	PAH	Inverse variance weighted	10	0.168224	0.118891	0.157085	1.1832	0.937253	1.49369	0.850771
28	genus.ChristensenellaceaeR.7group.id.11283	PAH	Inverse variance weighted	10	-0.318814	0.227016	0.16021	0.727011	0.465908	1.13444	0.853255
29	genus.Dorea.id.1997	PAH	Inverse variance weighted	10	0.301952	0.216477	0.163062	1.3525	0.884845	2.06731	0.85545
30	genus.LachnospiraceaeNC2004group.id.11316	PAH	Inverse variance weighted	9	-0.230232	0.16508	0.163116	0.794349	0.574768	1.09782	0.855491
31	genus.Eubacteriumnodatumgroup.id.11297	PAH	Inverse variance weighted	11	0.150977	0.113172	0.182188	1.16297	0.931611	1.45179	0.868632
32	genus.Fusicatenibacter.id.11305	PAH	Inverse variance weighted	18	0.220729	0.168176	0.189354	1.24699	0.896824	1.73386	0.872972
33	class.Methanobacteria.id.119	PAH	Inverse variance weighted	10	-0.129633	0.101223	0.20031	0.878418	0.720342	1.07118	0.387731
34	family.Methanobacteriaceae.id.121	PAH	Inverse variance weighted	10	-0.129633	0.101223	0.20031	0.878418	0.720342	1.07118	0.762422
35	order.Methanobacteriales.id.120	PAH	Inverse variance weighted	10	-0.129633	0.101223	0.20031	0.878418	0.720342	1.07118	1
36	family.ClostridialesvadinBB60group.id.11286	PAH	Inverse variance weighted	15	-0.23382	0.183404	0.202348	0.791504	0.552505	1.13389	1
37	family.Lachnospiraceae.id.1987	PAH	Inverse variance weighted	17	-0.214748	0.171244	0.209824	0.806745	0.576727	1.1285	1
38	genus.Romboutsia.id.11347	PAH	Inverse variance weighted	13	-0.223931	0.179033	0.211014	0.79937	0.562797	1.13539	0.884505
39	genus.LachnospiraceaeNK4A136group.id.11319	PAH	Inverse variance weighted	15	0.201915	0.162284	0.213424	1.22374	0.890331	1.68201	0.88566
40	family.FamilyXI.id.1936	PAH	Inverse variance weighted	8	-0.133889	0.108248	0.216133	0.874687	0.707474	1.08142	1
41	order.Clostridiales.id.1863	PAH	Inverse variance weighted	13	0.284948	0.241911	0.238835	1.32969	0.827623	2.13634	0.78101
42	genus.Alloprevotella.id.961	PAH	Inverse variance weighted	6	-0.14442	0.125533	0.249955	0.865524	0.676743	1.10697	0.900712
43	family.Clostridiaceae1.id.1869	PAH	Inverse variance weighted	10	0.234026	0.205714	0.255275	1.26368	0.844363	1.89122	1
44	genus.Actinomyces.id.423	PAH	Inverse variance weighted	7	-0.200693	0.179581	0.263755	0.818164	0.575411	1.16333	0.905415
45	genus.FamilyXIIIAD3011group.id.11293	PAH	Inverse variance weighted	13	0.236143	0.213328	0.268317	1.26636	0.833618	1.92373	0.906873
46	genus.Akkermansia.id.4037	PAH	Inverse variance weighted	11	-0.194213	0.17661	0.271474	0.823482	0.582534	1.16409	0.907857
47	genus.Peptococcus.id.2037	PAH	Inverse variance weighted	12	-0.138231	0.125739	0.271617	0.870897	0.680668	1.11429	0.907901
48	class.Clostridia.id.1859	PAH	Inverse variance weighted	12	0.27177	0.247421	0.272025	1.31228	0.808014	2.13126	0.387731
49	family.Verrucomicrobiaceae.id.4036	PAH	Inverse variance weighted	11	-0.193813	0.176713	0.272744	0.823812	0.582649	1.16479	1
50	class.Verrucomicrobiae.id.4029	PAH	Inverse variance weighted	11	-0.19371	0.176685	0.272921	0.823897	0.582741	1.16485	0.387731
51	order.Verrucomicrobiales.id.4030	PAH	Inverse variance weighted	11	-0.19371	0.176685	0.272921	0.823897	0.582741	1.16485	0.793574
52	genus.Eubacteriumventriosumgroup.id.11341	PAH	Inverse variance weighted	15	0.189124	0.173948	0.276928	1.20819	0.859148	1.69904	0.909507
53	genus.Ruminiclostridium5.id.11355	PAH	Inverse variance weighted	11	-0.266158	0.246061	0.279398	0.766318	0.473105	1.24125	0.910235
54	genus.Blautia.id.1992	PAH	Inverse variance weighted	13	-0.195507	0.181407	0.281157	0.822418	0.576335	1.17357	0.910747
55	order.Rhodospirillales.id.2667	PAH	Inverse variance weighted	14	0.15073	0.140254	0.282514	1.16268	0.883231	1.53055	0.796623
56	phylum.Lentisphaerae.id.2238	PAH	Inverse variance weighted	9	0.153056	0.142861	0.284003	1.16539	0.880778	1.54197	0.456632
57	class.Coriobacteriia.id.809	PAH	Inverse variance weighted	14	0.281863	0.263861	0.28542	1.3256	0.79033	2.22338	0.387731
58	family.Coriobacteriaceae.id.811	PAH	Inverse variance weighted	14	0.281863	0.263861	0.28542	1.3256	0.79033	2.22338	0.797511
59	order.Coriobacteriales.id.810	PAH	Inverse variance weighted	14	0.281863	0.263861	0.28542	1.3256	0.79033	2.22338	1
60	genus.Prevotella7.id.11182	PAH	Inverse variance weighted	11	-0.103544	0.0989059	0.295147	0.901636	0.742747	1.09451	0.914616
61	genus.RuminococcaceaeUCG003.id.11361	PAH	Inverse variance weighted	12	-0.242355	0.232429	0.297083	0.784777	0.497622	1.23764	0.915125
62	genus.Slackia.id.825	PAH	Inverse variance weighted	6	0.175151	0.175266	0.317629	1.19143	0.84504	1.6798	0.920177
63	genus.Odoribacter.id.952	PAH	Inverse variance weighted	7	0.279152	0.279673	0.318213	1.32201	0.764138	2.28716	0.920312
64	genus.Lachnospira.id.2004	PAH	Inverse variance weighted	6	0.32831	0.339228	0.333138	1.38862	0.71421	2.69985	0.923609
65	genus.Ruminococcusgnavusgroup.id.14376	PAH	Inverse variance weighted	12	0.119656	0.124758	0.337506	1.12711	0.882612	1.43934	0.924524
66	phylum.Cyanobacteria.id.1500	PAH	Inverse variance weighted	8	-0.149308	0.1569	0.341294	0.861304	0.633287	1.17142	0.467173
67	family.Alcaligenaceae.id.2875	PAH	Inverse variance weighted	12	-0.191021	0.201651	0.343493	0.826115	0.556406	1.22656	1
68	class.Betaproteobacteria.id.2867	PAH	Inverse variance weighted	12	0.214105	0.22728	0.346175	1.23875	0.793451	1.93397	0.387731
69	genus.Eisenbergiella.id.11304	PAH	Inverse variance weighted	11	0.132044	0.142287	0.3534	1.14116	0.863434	1.50821	0.927673
70	class.Erysipelotrichia.id.2147	PAH	Inverse variance weighted	13	-0.220984	0.238182	0.353514	0.801729	0.50267	1.27871	0.387731
71	family.Erysipelotrichaceae.id.2149	PAH	Inverse variance weighted	13	-0.220984	0.238182	0.353514	0.801729	0.50267	1.27871	0.829879
72	order.Erysipelotrichales.id.2148	PAH	Inverse variance weighted	13	-0.220984	0.238182	0.353514	0.801729	0.50267	1.27871	1
73	genus.Turicibacter.id.2162	PAH	Inverse variance weighted	10	-0.150149	0.162276	0.354824	0.86058	0.626122	1.18283	0.927942
74	genus.Catenibacterium.id.2153	PAH	Inverse variance weighted	5	-0.185932	0.203962	0.361978	0.83033	0.556717	1.23842	0.929265
75	phylum.Bacteroidetes.id.905	PAH	Inverse variance weighted	12	0.175247	0.193572	0.36529	1.19154	0.815336	1.74133	0.470712
76	genus.Haemophilus.id.3698	PAH	Inverse variance weighted	9	0.136861	0.151549	0.366485	1.14667	0.851994	1.54326	0.930074
77	genus.Holdemania.id.2157	PAH	Inverse variance weighted	15	0.118115	0.135315	0.382724	1.12537	0.863206	1.46716	0.932842
78	genus.Streptococcus.id.1853	PAH	Inverse variance weighted	15	0.152243	0.174882	0.384002	1.16444	0.826524	1.64052	0.933051
79	class.Actinobacteria.id.419	PAH	Inverse variance weighted	15	0.141731	0.173519	0.41404	1.15227	0.820069	1.61903	0.387731
80	genus.Eubacteriumxylanophilumgroup.id.14375	PAH	Inverse variance weighted	9	-0.168412	0.206291	0.414281	0.845005	0.563977	1.26607	0.937639
81	order.Actinomycetales.id.420	PAH	Inverse variance weighted	5	-0.227673	0.282973	0.421066	0.796385	0.457353	1.38674	0.853164
82	family.Actinomycetaceae.id.421	PAH	Inverse variance weighted	5	-0.227161	0.282651	0.421583	0.796793	0.457876	1.38657	1
83	class.Bacteroidia.id.912	PAH	Inverse variance weighted	14	0.150585	0.187771	0.422578	1.16251	0.80457	1.6797	0.387731
84	order.Bacteroidales.id.913	PAH	Inverse variance weighted	14	0.150585	0.187771	0.422578	1.16251	0.80457	1.6797	0.853613
85	order.NB1n.id.3953	PAH	Inverse variance weighted	13	-0.0859742	0.107307	0.423015	0.917618	0.743568	1.13241	0.853742
86	family.FamilyXIII.id.1957	PAH	Inverse variance weighted	10	0.243537	0.304649	0.424058	1.27575	0.702174	2.31787	1
87	family.Defluviitaleaceae.id.1924	PAH	Inverse variance weighted	11	-0.115999	0.145421	0.425057	0.890476	0.669633	1.18415	1
88	class.Alphaproteobacteria.id.2379	PAH	Inverse variance weighted	7	-0.166804	0.209435	0.425773	0.846366	0.561414	1.27595	0.387731
89	genus.Eubacteriumhalliigroup.id.11338	PAH	Inverse variance weighted	16	-0.121966	0.157747	0.439421	0.885179	0.649761	1.20589	0.940996
90	family.Christensenellaceae.id.1866	PAH	Inverse variance weighted	11	0.146709	0.190281	0.4407	1.15802	0.797525	1.68146	1
91	genus.Adlercreutzia.id.812	PAH	Inverse variance weighted	8	-0.137721	0.18024	0.444811	0.871342	0.612019	1.24054	0.941669
92	genus.RuminococcaceaeUCG014.id.11371	PAH	Inverse variance weighted	11	-0.180505	0.236697	0.445702	0.834848	0.524961	1.32766	0.941779
93	genus.Gordonibacter.id.821	PAH	Inverse variance weighted	12	-0.0719334	0.0953073	0.450398	0.930593	0.772027	1.12173	0.942351
94	order.Desulfovibrionales.id.3156	PAH	Inverse variance weighted	12	-0.132387	0.181417	0.465552	0.876002	0.613875	1.25006	0.865305
95	genus.Terrisporobacter.id.11348	PAH	Inverse variance weighted	5	0.136401	0.189295	0.471172	1.14614	0.790873	1.661	0.944752
96	genus.Howardella.id.2000	PAH	Inverse variance weighted	10	0.087225	0.122395	0.476063	1.09114	0.858413	1.38697	0.945289
97	genus.Parasutterella.id.2892	PAH	Inverse variance weighted	15	-0.0974063	0.142908	0.495491	0.907187	0.685569	1.20045	0.947321
98	genus.Oscillospira.id.2064	PAH	Inverse variance weighted	8	-0.141296	0.208256	0.497473	0.868233	0.577251	1.30589	0.94752
99	genus.Ruminococcus2.id.11374	PAH	Inverse variance weighted	15	-0.129335	0.192538	0.501751	0.878679	0.602474	1.28151	0.947944
100	class.Bacilli.id.1673	PAH	Inverse variance weighted	18	-0.124127	0.187409	0.507759	0.883268	0.611739	1.27532	0.403252
101	class.Lentisphaeria.id.2250	PAH	Inverse variance weighted	8	0.0899527	0.137685	0.513548	1.09412	0.835346	1.43306	0.404199
102	order.Victivallales.id.2254	PAH	Inverse variance weighted	8	0.0899527	0.137685	0.513548	1.09412	0.835346	1.43306	0.876337
103	family.Desulfovibrionaceae.id.3169	PAH	Inverse variance weighted	10	-0.125303	0.197462	0.525709	0.882229	0.599099	1.29917	1
104	family.Porphyromonadaceae.id.943	PAH	Inverse variance weighted	9	0.149102	0.245731	0.544004	1.16079	0.717107	1.87899	1
105	genus.Coprobacter.id.949	PAH	Inverse variance weighted	11	0.112604	0.188504	0.550268	1.11919	0.773474	1.61942	0.952315
106	family.Rhodospirillaceae.id.2717	PAH	Inverse variance weighted	15	0.0798138	0.133992	0.551403	1.08309	0.832926	1.40838	1
107	genus.Senegalimassilia.id.11160	PAH	Inverse variance weighted	5	-0.117622	0.200475	0.557394	0.889032	0.600164	1.31694	0.952896
108	order.Lactobacillales.id.1800	PAH	Inverse variance weighted	15	-0.117835	0.203925	0.563376	0.888843	0.595992	1.32559	0.886028
109	genus.Oxalobacter.id.2978	PAH	Inverse variance weighted	11	-0.0654904	0.119492	0.583641	0.936608	0.741045	1.18378	0.954919
110	family.Lactobacillaceae.id.1836	PAH	Inverse variance weighted	9	0.0786804	0.145142	0.587755	1.08186	0.813997	1.43786	1
111	genus.Alistipes.id.968	PAH	Inverse variance weighted	14	0.123121	0.230099	0.592595	1.13102	0.720455	1.77556	0.95557
112	genus.Roseburia.id.2012	PAH	Inverse variance weighted	14	0.0978307	0.185881	0.598674	1.10278	0.766059	1.5875	0.956001
113	genus.ErysipelotrichaceaeUCG003.id.11384	PAH	Inverse variance weighted	16	0.0799733	0.152325	0.599572	1.08326	0.803656	1.46014	0.956064
114	genus.Lactococcus.id.1851	PAH	Inverse variance weighted	9	0.0609141	0.116652	0.601541	1.06281	0.845587	1.33583	0.956201
115	genus.Eubacteriumruminantiumgroup.id.11340	PAH	Inverse variance weighted	18	-0.0577835	0.112732	0.608248	0.943854	0.756739	1.17724	0.956664
116	genus.RuminococcaceaeUCG011.id.11368	PAH	Inverse variance weighted	8	0.059309	0.116199	0.609766	1.0611	0.844981	1.3325	0.956767
117	genus.Eubacteriumcoprostanoligenesgroup.id.11375	PAH	Inverse variance weighted	13	-0.100656	0.197867	0.610958	0.904244	0.613561	1.33264	0.956847
118	genus.Ruminococcustorquesgroup.id.14377	PAH	Inverse variance weighted	9	-0.111283	0.223821	0.619051	0.894686	0.576966	1.38736	0.957388
119	order.Burkholderiales.id.2874	PAH	Inverse variance weighted	11	0.104863	0.213321	0.623021	1.11056	0.73107	1.68703	0.895802
120	genus.Desulfovibrio.id.3173	PAH	Inverse variance weighted	10	-0.0770922	0.159424	0.628693	0.925804	0.677353	1.26539	0.958014
121	genus.LachnospiraceaeUCG008.id.11328	PAH	Inverse variance weighted	11	0.0643039	0.134226	0.631887	1.06642	0.819731	1.38734	0.958217
122	genus.Eggerthella.id.819	PAH	Inverse variance weighted	11	0.0586215	0.123529	0.635104	1.06037	0.832355	1.35086	0.95842
123	genus.Enterorhabdus.id.820	PAH	Inverse variance weighted	7	-0.0811646	0.171992	0.636992	0.922042	0.658185	1.29168	0.958538
124	class.Melainabacteria.id.1589	PAH	Inverse variance weighted	10	0.0600235	0.128002	0.639122	1.06186	0.826248	1.36466	0.457789
125	family.Victivallaceae.id.2255	PAH	Inverse variance weighted	12	0.0524887	0.113096	0.642572	1.05389	0.844357	1.31542	1
126	genus.Ruminiclostridium9.id.11357	PAH	Inverse variance weighted	9	0.110281	0.244559	0.652034	1.11659	0.691387	1.8033	0.959456
127	genus.Flavonifractor.id.2059	PAH	Inverse variance weighted	5	0.114816	0.26718	0.667391	1.12167	0.664409	1.89362	0.960352
128	genus.Faecalibacterium.id.2057	PAH	Inverse variance weighted	10	0.0775679	0.182799	0.671321	1.08066	0.755242	1.54628	0.960575
129	order.MollicutesRF9.id.11579	PAH	Inverse variance weighted	13	0.0796026	0.19405	0.681646	1.08286	0.740274	1.58398	0.903903
130	genus.Barnesiella.id.944	PAH	Inverse variance weighted	14	0.0693962	0.170012	0.683138	1.07186	0.768107	1.49574	0.96123
131	phylum.Firmicutes.id.1672	PAH	Inverse variance weighted	16	-0.0874649	0.217691	0.687843	0.916251	0.598015	1.40384	0.626114
132	family.Peptostreptococcaceae.id.2042	PAH	Inverse variance weighted	14	0.0648714	0.164705	0.693681	1.06702	0.772634	1.47358	1
133	genus.Escherichia.Shigella.id.3504	PAH	Inverse variance weighted	10	0.076094	0.195398	0.696957	1.07906	0.735735	1.58261	0.96197
134	family.Enterobacteriaceae.id.3469	PAH	Inverse variance weighted	7	0.0950111	0.246119	0.699469	1.09967	0.678832	1.78141	0.906121
135	order.Enterobacteriales.id.3468	PAH	Inverse variance weighted	7	0.0950111	0.246119	0.699469	1.09967	0.678832	1.78141	1
136	genus.Bilophila.id.3170	PAH	Inverse variance weighted	13	0.0674769	0.176171	0.701706	1.06981	0.757434	1.511	0.962217
137	family.Prevotellaceae.id.960	PAH	Inverse variance weighted	16	-0.0598921	0.158668	0.705825	0.941866	0.690126	1.28543	1
138	genus.Anaerostipes.id.1991	PAH	Inverse variance weighted	13	-0.0696849	0.193426	0.718648	0.932688	0.638394	1.36265	0.963075
139	genus.Collinsella.id.815	PAH	Inverse variance weighted	9	0.079581	0.221261	0.719094	1.08283	0.701811	1.67072	0.963097
140	phylum.Proteobacteria.id.2375	PAH	Inverse variance weighted	12	-0.097235	0.271583	0.72032	0.907343	0.532838	1.54507	0.63685
141	genus.Paraprevotella.id.962	PAH	Inverse variance weighted	13	0.064103	0.181091	0.723353	1.0662	0.747638	1.5205	0.963306
142	genus.Coprococcus2.id.11302	PAH	Inverse variance weighted	8	-0.0943388	0.288496	0.743667	0.909974	0.516959	1.60178	0.964273
143	genus.RuminococcaceaeNK4A214group.id.11358	PAH	Inverse variance weighted	13	0.0624248	0.192817	0.746126	1.06441	0.729426	1.55325	0.964387
144	genus.RuminococcaceaeUCG010.id.11367	PAH	Inverse variance weighted	6	0.0767441	0.242481	0.751626	1.07977	0.671314	1.73673	0.964638
145	genus.Subdoligranulum.id.2070	PAH	Inverse variance weighted	11	-0.0661256	0.210687	0.753629	0.936013	0.619358	1.41456	0.964729
146	genus.Lachnoclostridium.id.11308	PAH	Inverse variance weighted	13	-0.0661047	0.211563	0.754692	0.936033	0.618309	1.41702	0.964777
147	class.Deltaproteobacteria.id.3087	PAH	Inverse variance weighted	13	-0.0520609	0.176346	0.767826	0.949271	0.671864	1.34122	0.503555
148	genus.LachnospiraceaeUCG010.id.11330	PAH	Inverse variance weighted	10	0.0521131	0.182485	0.775203	1.05349	0.736713	1.50649	0.965677
149	genus.CandidatusSoleaferrea.id.11350	PAH	Inverse variance weighted	10	-0.0394465	0.138451	0.77571	0.961321	0.732853	1.26102	0.965698
150	genus.LachnospiraceaeFCS020group.id.11314	PAH	Inverse variance weighted	12	0.045613	0.169024	0.787267	1.04667	0.751507	1.45776	0.966185
151	genus.Eubacteriumrectalegroup.id.14374	PAH	Inverse variance weighted	8	-0.0761942	0.290075	0.792804	0.926636	0.524798	1.63616	0.966413
152	genus.Hungatella.id.11306	PAH	Inverse variance weighted	5	0.0415675	0.162233	0.79778	1.04244	0.758503	1.43268	0.966615
153	genus.Dialister.id.2183	PAH	Inverse variance weighted	11	-0.0457656	0.181373	0.800787	0.955266	0.669478	1.36305	0.966737
154	genus.Lactobacillus.id.1837	PAH	Inverse variance weighted	10	0.0331612	0.137437	0.809335	1.03372	0.789611	1.35329	0.967076
155	genus.Coprococcus3.id.11303	PAH	Inverse variance weighted	9	-0.0510898	0.222791	0.818622	0.950193	0.614001	1.47047	0.967438
156	family.Acidaminococcaceae.id.2166	PAH	Inverse variance weighted	7	-0.0486254	0.218957	0.824254	0.952538	0.620158	1.46306	1
157	class.Gammaproteobacteria.id.3303	PAH	Inverse variance weighted	7	-0.0549785	0.250669	0.826395	0.946505	0.579095	1.54702	0.521918
158	phylum.Verrucomicrobia.id.3982	PAH	Inverse variance weighted	12	-0.0349062	0.165097	0.832553	0.965696	0.698726	1.33467	0.669632
159	genus.Eubacteriumbrachygroup.id.11296	PAH	Inverse variance weighted	10	-0.0228763	0.110937	0.836628	0.977383	0.786381	1.21478	0.968116
160	genus.Ruminococcusgauvreauiigroup.id.11342	PAH	Inverse variance weighted	12	0.036169	0.180305	0.841012	1.03683	0.728164	1.47634	0.968277
161	genus.Veillonella.id.2198	PAH	Inverse variance weighted	8	0.0364644	0.193511	0.850535	1.03714	0.709768	1.5155	0.968621
162	genus.Anaerofilum.id.2053	PAH	Inverse variance weighted	11	0.0204904	0.115809	0.859562	1.0207	0.81343	1.28079	0.96894
163	family.Bacteroidaceae.id.917	PAH	Inverse variance weighted	9	0.0418934	0.241169	0.862093	1.04278	0.649991	1.67294	0.969029
164	genus.Bacteroides.id.918	PAH	Inverse variance weighted	9	0.0418934	0.241169	0.862093	1.04278	0.649991	1.67294	1
165	genus.RuminococcaceaeUCG004.id.11362	PAH	Inverse variance weighted	11	-0.0292419	0.18061	0.87138	0.971182	0.681651	1.38369	0.969349
166	genus.Butyricicoccus.id.2055	PAH	Inverse variance weighted	8	0.0340089	0.230649	0.882778	1.03459	0.658321	1.62593	0.969733
167	genus.RuminococcaceaeUCG013.id.11370	PAH	Inverse variance weighted	12	-0.0416491	0.28715	0.884677	0.959206	0.546368	1.68399	0.969796
168	genus.Clostridiumsensustricto1.id.1873	PAH	Inverse variance weighted	7	-0.0361063	0.256221	0.887934	0.964538	0.58374	1.59375	0.969903
169	family.BacteroidalesS24.7group.id.11173	PAH	Inverse variance weighted	9	-0.0235269	0.167939	0.888587	0.976748	0.702797	1.35749	1
170	family.Ruminococcaceae.id.2050	PAH	Inverse variance weighted	10	-0.0309533	0.2255	0.890821	0.969521	0.623171	1.50837	1
171	genus.Parabacteroides.id.954	PAH	Inverse variance weighted	6	0.0336264	0.258418	0.896468	1.0342	0.62321	1.71622	0.970181
172	genus.Intestinimonas.id.2062	PAH	Inverse variance weighted	17	-0.0153035	0.132921	0.90834	0.984813	0.758943	1.2779	0.970559
173	family.Peptococcaceae.id.2024	PAH	Inverse variance weighted	9	-0.0237925	0.2093	0.909494	0.976488	0.647899	1.47172	1
174	family.Pasteurellaceae.id.3689	PAH	Inverse variance weighted	14	0.0128859	0.125418	0.918167	1.01297	0.792206	1.29525	0.926847
175	order.Pasteurellales.id.3688	PAH	Inverse variance weighted	14	0.0128859	0.125418	0.918167	1.01297	0.792206	1.29525	1
176	order.Gastranaerophilales.id.1591	PAH	Inverse variance weighted	9	0.0131806	0.132904	0.921	1.01327	0.780897	1.31478	0.927055
177	genus.Oscillibacter.id.2063	PAH	Inverse variance weighted	14	-0.0140544	0.147037	0.923851	0.986044	0.739156	1.3154	0.971039
178	genus.Eubacteriumoxidoreducensgroup.id.11339	PAH	Inverse variance weighted	5	0.015079	0.180383	0.933379	1.01519	0.712859	1.44575	0.971326
179	family.Rikenellaceae.id.967	PAH	Inverse variance weighted	19	-0.0123988	0.160924	0.938586	0.987678	0.7205	1.35393	1
180	phylum.Euryarchaeota.id.55	PAH	Inverse variance weighted	12	-0.00706849	0.0982004	0.942618	0.992956	0.819106	1.2037	0.696499
181	genus.Holdemanella.id.11393	PAH	Inverse variance weighted	11	0.0110487	0.166219	0.947003	1.01111	0.729978	1.40051	0.971727
182	class.Negativicutes.id.2164	PAH	Inverse variance weighted	12	-0.0122494	0.204737	0.952291	0.987825	0.66131	1.47556	0.557131
183	order.Selenomonadales.id.2165	PAH	Inverse variance weighted	12	-0.0122494	0.204737	0.952291	0.987825	0.66131	1.47556	0.929283
184	genus.Olsenella.id.822	PAH	Inverse variance weighted	11	0.00614796	0.104006	0.952863	1.00617	0.820613	1.23368	0.971896
185	genus.Allisonella.id.2174	PAH	Inverse variance weighted	8	-0.00627355	0.10809	0.953717	0.993746	0.804021	1.22824	0.971921
186	genus.DefluviitaleaceaeUCG011.id.11287	PAH	Inverse variance weighted	9	0.00891141	0.157057	0.954752	1.00895	0.741618	1.37265	0.97195
187	genus.Ruminococcus1.id.11373	PAH	Inverse variance weighted	10	-0.0138435	0.247536	0.955402	0.986252	0.607129	1.60212	0.971969
188	genus.Ruminiclostridium6.id.11356	PAH	Inverse variance weighted	16	0.00808314	0.146228	0.955917	1.00812	0.756901	1.34271	0.971984
189	genus.LachnospiraceaeUCG001.id.11321	PAH	Inverse variance weighted	13	0.00827652	0.149775	0.955932	1.00831	0.751802	1.35234	0.971984
190	family.Streptococcaceae.id.1850	PAH	Inverse variance weighted	14	0.00837407	0.189147	0.964687	1.00841	0.696035	1.46097	1
191	genus.Prevotella9.id.11183	PAH	Inverse variance weighted	15	0.00703586	0.160767	0.965092	1.00706	0.734866	1.38008	0.972242
192	genus.Butyricimonas.id.945	PAH	Inverse variance weighted	13	-0.00644594	0.179565	0.971364	0.993575	0.698799	1.4127	0.972417
193	genus.Coprococcus1.id.11301	PAH	Inverse variance weighted	12	0.00337041	0.177683	0.984866	1.00338	0.7083	1.42138	0.972785
194	family.Oxalobacteraceae.id.2966	PAH	Inverse variance weighted	14	0.00194928	0.102773	0.984868	1.00195	0.819152	1.22554	1
195	genus.Anaerotruncus.id.2054	PAH	Inverse variance weighted	13	-0.00389831	0.213161	0.985409	0.996109	0.655935	1.5127	0.972799
196	family.Veillonellaceae.id.2172	PAH	Inverse variance weighted	19	-0.00064828	0.137105	0.996227	0.999352	0.763857	1.30745	1
197	genus.Victivallis.id.2256	PAH	MR Egger	10	2.01662	0.759224	0.0289776	7.51289	1.69646	33.2714
198	genus.Ruminococcusgnavusgroup.id.14376	PAH	MR Egger	12	1.34696	0.553792	0.0353136	3.84573	1.29892	11.3861
199	genus.Eubacteriumrectalegroup.id.14374	PAH	MR Egger	8	-2.19704	0.878858	0.0465361	0.111132	0.0198491	0.622212
200	family.Rhodospirillaceae.id.2717	PAH	MR Egger	15	1.35634	0.64261	0.0547403	3.88198	1.10167	13.679
201	family.Rikenellaceae.id.967	PAH	MR Egger	19	-1.01278	0.494582	0.0563572	0.363207	0.137771	0.957527
202	genus.Paraprevotella.id.962	PAH	MR Egger	13	1.08736	0.521901	0.0613307	2.96643	1.06655	8.2506
203	genus.RuminococcaceaeUCG014.id.11371	PAH	MR Egger	11	1.0704	0.537354	0.0775477	2.91656	1.01734	8.36133
204	order.Clostridiales.id.1863	PAH	MR Egger	13	2.15383	1.10794	0.0779104	8.61778	0.982422	75.595
205	order.Rhodospirillales.id.2667	PAH	MR Egger	14	1.20752	0.633868	0.0810192	3.34519	0.965742	11.5872
206	class.Actinobacteria.id.419	PAH	MR Egger	15	-0.930593	0.50484	0.0881897	0.39432	0.146595	1.06066
207	family.Pasteurellaceae.id.3689	PAH	MR Egger	14	0.527087	0.28695	0.0911114	1.69399	0.965281	2.97281
208	order.Pasteurellales.id.3688	PAH	MR Egger	14	0.527087	0.28695	0.0911114	1.69399	0.965281	2.97281
209	genus.LachnospiraceaeUCG004.id.11324	PAH	MR Egger	12	1.24997	0.687443	0.0990541	3.49023	0.907174	13.4282
210	genus.RuminococcaceaeUCG011.id.11368	PAH	MR Egger	8	1.15435	0.598541	0.102042	3.17195	0.981383	10.2521
211	genus.Haemophilus.id.3698	PAH	MR Egger	9	0.647404	0.34675	0.104126	1.91058	0.968288	3.76985
212	genus.Prevotella7.id.11182	PAH	MR Egger	11	-1.04974	0.596403	0.11224	0.350027	0.108751	1.1266
213	genus.Coprobacter.id.949	PAH	MR Egger	11	-0.983121	0.561823	0.114066	0.374141	0.124395	1.1253
214	genus.Streptococcus.id.1853	PAH	MR Egger	15	1.08839	0.642563	0.114108	2.96948	0.84279	10.4626
215	genus.Holdemanella.id.11393	PAH	MR Egger	11	0.717918	0.422915	0.123822	2.05016	0.894942	4.69657
216	genus.Olsenella.id.822	PAH	MR Egger	11	-0.644543	0.387531	0.130633	0.524902	0.245587	1.12189
217	genus.Subdoligranulum.id.2070	PAH	MR Egger	11	-0.92289	0.55626	0.131469	0.397369	0.133566	1.1822
218	genus.RuminococcaceaeNK4A214group.id.11358	PAH	MR Egger	13	1.03595	0.655701	0.142431	2.81779	0.779409	10.1872
219	family.Streptococcaceae.id.1850	PAH	MR Egger	14	1.18566	0.759493	0.144467	3.27286	0.738642	14.5017
220	class.Clostridia.id.1859	PAH	MR Egger	12	1.91442	1.24299	0.154541	6.78301	0.59343	77.531
221	genus.Eubacteriumhalliigroup.id.11338	PAH	MR Egger	16	-0.495353	0.333266	0.159355	0.609356	0.317095	1.17099
222	genus.RikenellaceaeRC9gutgroup.id.11191	PAH	MR Egger	11	-0.932913	0.608862	0.15983	0.393406	0.11928	1.29752
223	class.Lentisphaeria.id.2250	PAH	MR Egger	8	-0.691691	0.445743	0.171702	0.500728	0.209015	1.19957
224	order.Victivallales.id.2254	PAH	MR Egger	8	-0.691691	0.445743	0.171702	0.500728	0.209015	1.19957
225	genus.Howardella.id.2000	PAH	MR Egger	10	-0.733101	0.493446	0.175669	0.480417	0.182637	1.26371
226	genus.RuminococcaceaeUCG003.id.11361	PAH	MR Egger	12	-1.03895	0.75308	0.197776	0.353827	0.0808641	1.54819
227	genus.Clostridiuminnocuumgroup.id.14397	PAH	MR Egger	9	0.96202	0.676202	0.197827	2.61698	0.695353	9.84905
228	phylum.Proteobacteria.id.2375	PAH	MR Egger	12	-1.07206	0.813447	0.21692	0.342301	0.0695007	1.68589
229	family.Clostridiaceae1.id.1869	PAH	MR Egger	10	0.820455	0.621701	0.22345	2.27153	0.671608	7.68284
230	family.Bacteroidaceae.id.917	PAH	MR Egger	9	1.69441	1.26866	0.223472	5.44344	0.452867	65.4298
231	genus.Bacteroides.id.918	PAH	MR Egger	9	1.69441	1.26866	0.223472	5.44344	0.452867	65.4298
232	phylum.Lentisphaerae.id.2238	PAH	MR Egger	9	-0.622814	0.476653	0.232624	0.536433	0.210756	1.36537
233	genus.Eubacteriumfissicatenagroup.id.14373	PAH	MR Egger	9	0.783015	0.606525	0.237706	2.18806	0.666462	7.18362
234	genus.RuminococcaceaeUCG005.id.11363	PAH	MR Egger	14	0.603142	0.485659	0.237997	1.82785	0.70557	4.73524
235	genus.LachnospiraceaeND3007group.id.11317	PAH	MR Egger	3	16.0262	7.02785	0.263095	9.12174e+06	9.50271	8756030000000
236	class.Erysipelotrichia.id.2147	PAH	MR Egger	13	-1.19856	1.01962	0.264613	0.301628	0.0408838	2.22532
237	family.Erysipelotrichaceae.id.2149	PAH	MR Egger	13	-1.19856	1.01962	0.264613	0.301628	0.0408838	2.22532
238	order.Erysipelotrichales.id.2148	PAH	MR Egger	13	-1.19856	1.01962	0.264613	0.301628	0.0408838	2.22532
239	order.Burkholderiales.id.2874	PAH	MR Egger	11	0.849253	0.718457	0.267474	2.3379	0.571825	9.55847
240	class.Betaproteobacteria.id.2867	PAH	MR Egger	12	0.954088	0.813151	0.267856	2.5963	0.527457	12.7798
241	phylum.Cyanobacteria.id.1500	PAH	MR Egger	8	-0.647395	0.540544	0.276207	0.523407	0.181434	1.50994
242	genus.Slackia.id.825	PAH	MR Egger	6	1.318	1.04881	0.277257	3.73595	0.478227	29.1855
243	genus.Ruminiclostridium9.id.11357	PAH	MR Egger	9	-1.23107	1.05225	0.280313	0.29198	0.0371242	2.29641
244	genus.RuminococcaceaeUCG013.id.11370	PAH	MR Egger	12	-0.900829	0.793767	0.282896	0.406233	0.0857248	1.92505
245	genus.LachnospiraceaeNK4A136group.id.11319	PAH	MR Egger	15	0.380164	0.340282	0.284131	1.46252	0.75067	2.84943
246	phylum.Bacteroidetes.id.905	PAH	MR Egger	12	0.453649	0.414905	0.299865	1.57405	0.697981	3.54969
247	family.FamilyXI.id.1936	PAH	MR Egger	8	-0.786805	0.698817	0.303213	0.455297	0.115731	1.79119
248	genus.RuminococcaceaeUCG002.id.11360	PAH	MR Egger	22	0.447837	0.424353	0.303852	1.56492	0.681203	3.59509
249	class.Gammaproteobacteria.id.3303	PAH	MR Egger	7	0.948566	0.83658	0.308272	2.58201	0.50101	13.3066
250	family.Victivallaceae.id.2255	PAH	MR Egger	12	-0.536802	0.500581	0.308755	0.584615	0.219163	1.55945
251	genus.Lachnospira.id.2004	PAH	MR Egger	6	-2.15419	1.86829	0.313111	0.115997	0.00297939	4.51611
252	genus.Eisenbergiella.id.11304	PAH	MR Egger	11	1.1223	1.11433	0.34017	3.07192	0.345836	27.2867
253	family.FamilyXIII.id.1957	PAH	MR Egger	10	-1.09425	1.08159	0.341295	0.334791	0.040189	2.78894
254	order.Lactobacillales.id.1800	PAH	MR Egger	15	-0.525987	0.53447	0.343015	0.590972	0.207308	1.68468
255	genus.Peptococcus.id.2037	PAH	MR Egger	12	-0.505254	0.511269	0.346345	0.603352	0.221498	1.64351
256	genus.Tyzzerella3.id.11335	PAH	MR Egger	13	-0.548222	0.577633	0.362964	0.577977	0.186303	1.79309
257	genus.Parabacteroides.id.954	PAH	MR Egger	6	0.769581	0.76454	0.37108	2.15886	0.482431	9.66083
258	genus.RuminococcaceaeUCG004.id.11362	PAH	MR Egger	11	-0.920179	0.979173	0.371881	0.398448	0.0584632	2.71556
259	genus.Marvinbryantia.id.2005	PAH	MR Egger	10	0.727001	0.771143	0.3734	2.06887	0.456376	9.37869
260	family.Christensenellaceae.id.1866	PAH	MR Egger	11	0.376611	0.402702	0.374092	1.45734	0.661871	3.20883
261	genus.ErysipelotrichaceaeUCG003.id.11384	PAH	MR Egger	16	0.374277	0.411285	0.378214	1.45394	0.649312	3.25566
262	genus.Faecalibacterium.id.2057	PAH	MR Egger	10	0.330056	0.364058	0.391106	1.39105	0.681473	2.83945
263	genus.Allisonella.id.2174	PAH	MR Egger	8	-0.666053	0.729143	0.396216	0.513732	0.123049	2.14485
264	genus.Phascolarctobacterium.id.2168	PAH	MR Egger	10	-0.73232	0.823616	0.399867	0.480792	0.0956932	2.41565
265	genus.Gordonibacter.id.821	PAH	MR Egger	12	-0.338987	0.410236	0.427897	0.712492	0.318845	1.59213
266	genus.Sellimonas.id.14369	PAH	MR Egger	9	-0.483735	0.584589	0.435264	0.616476	0.196022	1.93878
267	class.Alphaproteobacteria.id.2379	PAH	MR Egger	7	-0.659847	0.779026	0.435642	0.51693	0.112282	2.37987
268	genus.Anaerotruncus.id.2054	PAH	MR Egger	13	0.557049	0.689572	0.436317	1.74551	0.451801	6.74371
269	genus.Hungatella.id.11306	PAH	MR Egger	5	0.894081	1.00988	0.44118	2.44509	0.337809	17.6978
270	genus.Ruminococcustorquesgroup.id.14377	PAH	MR Egger	9	-0.497152	0.609431	0.441506	0.608261	0.184218	2.00839
271	order.NB1n.id.3953	PAH	MR Egger	13	-0.34443	0.439223	0.449491	0.708624	0.2996	1.67606
272	genus.Dorea.id.1997	PAH	MR Egger	10	0.469554	0.591635	0.450293	1.59928	0.501551	5.09958
273	genus.Adlercreutzia.id.812	PAH	MR Egger	8	-0.654744	0.823943	0.457091	0.519575	0.103346	2.61218
274	genus.Holdemania.id.2157	PAH	MR Egger	15	0.303035	0.400735	0.463014	1.35396	0.617297	2.96975
275	genus.Terrisporobacter.id.11348	PAH	MR Egger	5	0.434334	0.521211	0.465807	1.54393	0.555859	4.28838
276	family.Peptococcaceae.id.2024	PAH	MR Egger	9	-0.388919	0.505909	0.467179	0.677789	0.251452	1.82698
277	family.Ruminococcaceae.id.2050	PAH	MR Egger	10	-0.3708	0.489034	0.470059	0.690182	0.264661	1.79986
278	class.Bacilli.id.1673	PAH	MR Egger	18	-0.387442	0.523985	0.470365	0.678791	0.243058	1.89566
279	class.Mollicutes.id.3920	PAH	MR Egger	12	0.380952	0.510124	0.472387	1.46368	0.538541	3.97806
280	phylum.Tenericutes.id.3919	PAH	MR Egger	12	0.380952	0.510124	0.472387	1.46368	0.538541	3.97806
281	genus.Catenibacterium.id.2153	PAH	MR Egger	5	-1.5583	1.928	0.478094	0.210493	0.00480945	9.21256
282	genus.Eubacteriumventriosumgroup.id.11341	PAH	MR Egger	15	-0.561486	0.783606	0.486331	0.570361	0.122781	2.64953
283	genus.Lachnoclostridium.id.11308	PAH	MR Egger	13	-0.542108	0.763434	0.492427	0.581521	0.130232	2.59665
284	class.Methanobacteria.id.119	PAH	MR Egger	10	-0.301808	0.423923	0.496736	0.73948	0.322163	1.69737
285	family.Methanobacteriaceae.id.121	PAH	MR Egger	10	-0.301808	0.423923	0.496736	0.73948	0.322163	1.69737
286	order.Methanobacteriales.id.120	PAH	MR Egger	10	-0.301808	0.423923	0.496736	0.73948	0.322163	1.69737
287	genus.Ruminiclostridium5.id.11355	PAH	MR Egger	11	0.715942	1.01537	0.498587	2.04611	0.279657	14.9704
288	family.Acidaminococcaceae.id.2166	PAH	MR Egger	7	0.482484	0.668758	0.502941	1.62009	0.436799	6.00895
289	genus.Coprococcus1.id.11301	PAH	MR Egger	12	0.283736	0.412783	0.507476	1.32808	0.591366	2.98259
290	genus.Desulfovibrio.id.3173	PAH	MR Egger	10	0.31004	0.455871	0.515634	1.36348	0.55796	3.33192
291	genus.Blautia.id.1992	PAH	MR Egger	13	0.263118	0.392178	0.516116	1.30098	0.603173	2.80608
292	genus.RuminococcaceaeUCG009.id.11366	PAH	MR Egger	12	-0.407876	0.618625	0.524578	0.665062	0.197823	2.23587
293	family.Defluviitaleaceae.id.1924	PAH	MR Egger	11	-0.313514	0.475944	0.526566	0.730874	0.287548	1.85769
294	genus.Sutterella.id.2896	PAH	MR Egger	12	0.579539	0.885273	0.527466	1.78521	0.31487	10.1216
295	phylum.Verrucomicrobia.id.3982	PAH	MR Egger	12	0.294182	0.454996	0.532475	1.34203	0.550125	3.27387
296	order.Gastranaerophilales.id.1591	PAH	MR Egger	9	0.239815	0.370429	0.538019	1.27101	0.614943	2.62703
297	genus.Bilophila.id.3170	PAH	MR Egger	13	-0.48866	0.786271	0.54694	0.613448	0.131368	2.86461
298	genus.Alloprevotella.id.961	PAH	MR Egger	6	-0.771027	1.17522	0.5476	0.462538	0.0462147	4.62928
299	class.Deltaproteobacteria.id.3087	PAH	MR Egger	13	-0.307557	0.496357	0.548123	0.735241	0.277922	1.94508
300	family.Actinomycetaceae.id.421	PAH	MR Egger	5	0.469715	0.697615	0.548976	1.59954	0.407543	6.27793
301	order.Actinomycetales.id.420	PAH	MR Egger	5	0.468826	0.698787	0.550309	1.59812	0.406246	6.28678
302	genus.RuminococcaceaeUCG010.id.11367	PAH	MR Egger	6	-0.501193	0.789712	0.56014	0.605807	0.12886	2.84807
303	genus.LachnospiraceaeUCG008.id.11328	PAH	MR Egger	11	0.415626	0.690789	0.562243	1.51532	0.391284	5.86835
304	phylum.Euryarchaeota.id.55	PAH	MR Egger	12	0.257811	0.431114	0.56313	1.29409	0.555897	3.01257
305	class.Bacteroidia.id.912	PAH	MR Egger	14	0.244533	0.411664	0.563535	1.27703	0.569881	2.86164
306	order.Bacteroidales.id.913	PAH	MR Egger	14	0.244533	0.411664	0.563535	1.27703	0.569881	2.86164
307	genus.Butyricimonas.id.945	PAH	MR Egger	13	-0.366788	0.616	0.563602	0.692956	0.207184	2.31769
308	phylum.Firmicutes.id.1672	PAH	MR Egger	16	0.327133	0.575786	0.578932	1.38699	0.448697	4.28737
309	genus.Eubacteriumoxidoreducensgroup.id.11339	PAH	MR Egger	5	-0.340312	0.559399	0.585921	0.711548	0.237703	2.12997
310	genus.LachnospiraceaeNC2004group.id.11316	PAH	MR Egger	9	-0.407181	0.722348	0.590558	0.665524	0.161543	2.74182
311	genus.Escherichia.Shigella.id.3504	PAH	MR Egger	10	-0.305561	0.569268	0.606033	0.73671	0.241394	2.24837
312	genus.Barnesiella.id.944	PAH	MR Egger	14	0.30114	0.573537	0.609107	1.3514	0.439116	4.15899
313	genus.DefluviitaleaceaeUCG011.id.11287	PAH	MR Egger	9	-0.285065	0.536561	0.611658	0.751965	0.262705	2.15242
314	family.Alcaligenaceae.id.2875	PAH	MR Egger	12	-0.483205	0.922704	0.611907	0.616803	0.101094	3.76329
315	class.Coriobacteriia.id.809	PAH	MR Egger	14	-0.565972	1.08963	0.612915	0.567808	0.0670955	4.80518
316	family.Coriobacteriaceae.id.811	PAH	MR Egger	14	-0.565972	1.08963	0.612915	0.567808	0.0670955	4.80518
317	order.Coriobacteriales.id.810	PAH	MR Egger	14	-0.565972	1.08963	0.612915	0.567808	0.0670955	4.80518
318	genus.LachnospiraceaeFCS020group.id.11314	PAH	MR Egger	12	-0.214514	0.415739	0.617082	0.806933	0.357234	1.82273
319	genus.Eubacteriumnodatumgroup.id.11297	PAH	MR Egger	11	0.258974	0.52282	0.632228	1.2956	0.464984	3.60997
320	family.Desulfovibrionaceae.id.3169	PAH	MR Egger	10	-0.262642	0.530116	0.63361	0.769017	0.272077	2.1736
321	genus.Ruminiclostridium6.id.11356	PAH	MR Egger	16	0.176028	0.367358	0.639214	1.19247	0.580426	2.44991
322	genus.Enterorhabdus.id.820	PAH	MR Egger	7	-0.221689	0.449184	0.642545	0.801165	0.332177	1.9323
323	order.MollicutesRF9.id.11579	PAH	MR Egger	13	0.286952	0.601565	0.642692	1.33236	0.409788	4.33196
324	genus.Eubacteriumruminantiumgroup.id.11340	PAH	MR Egger	18	0.196992	0.419109	0.644679	1.21773	0.535549	2.76889
325	genus.Dialister.id.2183	PAH	MR Egger	11	-0.338757	0.720339	0.649346	0.712655	0.173666	2.92445
326	genus.Eubacteriumcoprostanoligenesgroup.id.11375	PAH	MR Egger	13	-0.366223	0.795862	0.654364	0.693348	0.145714	3.29915
327	genus.FamilyXIIIAD3011group.id.11293	PAH	MR Egger	13	-0.445037	0.984561	0.660041	0.6408	0.0930351	4.41365
328	order.Desulfovibrionales.id.3156	PAH	MR Egger	12	-0.226147	0.503496	0.662898	0.797601	0.297304	2.13978
329	genus.Oxalobacter.id.2978	PAH	MR Egger	11	-0.256383	0.574733	0.666071	0.773846	0.25086	2.38713
330	genus.Anaerostipes.id.1991	PAH	MR Egger	13	-0.304535	0.690431	0.667699	0.737466	0.190561	2.85397
331	genus.Turicibacter.id.2162	PAH	MR Egger	10	-0.301116	0.682254	0.670642	0.739992	0.194303	2.81821
332	genus.Collinsella.id.815	PAH	MR Egger	9	0.345183	0.808824	0.682364	1.41225	0.289352	6.89281
333	genus.CandidatusSoleaferrea.id.11350	PAH	MR Egger	10	-0.614506	1.46149	0.685213	0.540908	0.0308374	9.4879
334	genus.Fusicatenibacter.id.11305	PAH	MR Egger	18	-0.269079	0.66571	0.691419	0.764083	0.207242	2.81711
335	genus.LachnospiraceaeUCG010.id.11330	PAH	MR Egger	10	-0.1993	0.485116	0.691981	0.819304	0.316596	2.12024
336	genus.Odoribacter.id.952	PAH	MR Egger	7	-0.374963	0.922779	0.7013	0.687315	0.112634	4.19412
337	genus.Bifidobacterium.id.436	PAH	MR Egger	13	-0.172898	0.443151	0.703871	0.841224	0.352934	2.00507
338	genus.Flavonifractor.id.2059	PAH	MR Egger	5	0.513918	1.2389	0.706154	1.67183	0.147442	18.9567
339	order.Bacillales.id.1674	PAH	MR Egger	9	-0.186843	0.482484	0.710075	0.829574	0.322223	2.13577
340	genus.Lactobacillus.id.1837	PAH	MR Egger	10	0.146383	0.404697	0.726935	1.15764	0.523708	2.55893
341	genus.Senegalimassilia.id.11160	PAH	MR Egger	5	-0.262062	0.685311	0.727649	0.769464	0.200835	2.94806
342	genus.Veillonella.id.2198	PAH	MR Egger	8	-0.453375	1.25222	0.729719	0.63548	0.0546001	7.39622
343	phylum.Actinobacteria.id.400	PAH	MR Egger	15	0.254237	0.747705	0.73927	1.28948	0.29782	5.58308
344	class.Melainabacteria.id.1589	PAH	MR Egger	10	0.11498	0.359389	0.757215	1.12185	0.554648	2.2691
345	genus.Butyricicoccus.id.2055	PAH	MR Egger	8	0.133055	0.445823	0.775427	1.14231	0.476753	2.73701
346	genus.Oscillospira.id.2064	PAH	MR Egger	8	-0.253819	0.923124	0.792572	0.775832	0.127054	4.73747
347	genus.Parasutterella.id.2892	PAH	MR Egger	15	-0.117844	0.446653	0.796041	0.888835	0.370359	2.13314
348	genus.Lactococcus.id.1851	PAH	MR Egger	9	0.14523	0.549856	0.799291	1.15631	0.393574	3.39719
349	genus.Roseburia.id.2012	PAH	MR Egger	14	-0.133969	0.531592	0.805294	0.874617	0.308544	2.47924
350	genus.ChristensenellaceaeR.7group.id.11283	PAH	MR Egger	10	-0.177735	0.702659	0.806688	0.837164	0.211201	3.31838
351	family.Bifidobacteriaceae.id.433	PAH	MR Egger	12	0.168131	0.669808	0.806886	1.18309	0.318322	4.39714
352	order.Bifidobacteriales.id.432	PAH	MR Egger	12	0.168131	0.669808	0.806886	1.18309	0.318322	4.39714
353	genus.Clostridiumsensustricto1.id.1873	PAH	MR Egger	7	0.150726	0.594748	0.810028	1.16268	0.36241	3.73009
354	genus.Eubacteriumeligensgroup.id.14372	PAH	MR Egger	7	-0.252387	0.998458	0.810504	0.776944	0.10977	5.49913
355	family.Enterobacteriaceae.id.3469	PAH	MR Egger	7	0.356278	1.48339	0.819728	1.428	0.0779909	26.1466
356	order.Enterobacteriales.id.3468	PAH	MR Egger	7	0.356278	1.48339	0.819728	1.428	0.0779909	26.1466
357	genus.Alistipes.id.968	PAH	MR Egger	14	0.27033	1.16733	0.820766	1.3104	0.13297	12.9138
358	genus.Coprococcus2.id.11302	PAH	MR Egger	8	-0.580994	2.46579	0.821563	0.559342	0.00445405	70.2426
359	family.Oxalobacteraceae.id.2966	PAH	MR Egger	14	0.0931657	0.409102	0.823688	1.09764	0.492296	2.44735
360	genus.Ruminococcus1.id.11373	PAH	MR Egger	10	-0.161314	0.717532	0.827757	0.851025	0.208529	3.47311
361	genus.Prevotella9.id.11183	PAH	MR Egger	15	-0.109407	0.495941	0.828826	0.896365	0.339103	2.3694
362	genus.FamilyXIIIUCG001.id.11294	PAH	MR Egger	8	-0.118706	0.546184	0.835148	0.888069	0.304457	2.59041
363	genus.LachnospiraceaeUCG001.id.11321	PAH	MR Egger	13	0.139076	0.673681	0.840217	1.14921	0.306868	4.30377
364	genus.Actinomyces.id.423	PAH	MR Egger	7	0.104604	0.504385	0.843888	1.11027	0.413131	2.9838
365	family.BacteroidalesS24.7group.id.11173	PAH	MR Egger	9	-0.145396	0.723823	0.84651	0.86468	0.209279	3.57261
366	family.ClostridialesvadinBB60group.id.11286	PAH	MR Egger	15	-0.103106	0.529198	0.848535	0.902032	0.319712	2.54498
367	genus.Intestinimonas.id.2062	PAH	MR Egger	17	-0.0612754	0.33008	0.855216	0.940564	0.492514	1.79621
368	class.Negativicutes.id.2164	PAH	MR Egger	12	-0.119261	0.654241	0.858999	0.887576	0.246209	3.19968
369	order.Selenomonadales.id.2165	PAH	MR Egger	12	-0.119261	0.654241	0.858999	0.887576	0.246209	3.19968
370	genus.Eubacteriumbrachygroup.id.11296	PAH	MR Egger	10	-0.0777482	0.429707	0.86092	0.925197	0.39853	2.14787
371	family.Peptostreptococcaceae.id.2042	PAH	MR Egger	14	0.0590015	0.380858	0.879462	1.06078	0.502842	2.23778
372	family.Veillonellaceae.id.2172	PAH	MR Egger	19	0.0449902	0.294406	0.880342	1.04602	0.587402	1.8627
373	genus.Oscillibacter.id.2063	PAH	MR Egger	14	0.0771355	0.557075	0.892169	1.08019	0.3625	3.21878
374	genus.Eubacteriumxylanophilumgroup.id.14375	PAH	MR Egger	9	0.0863451	0.651716	0.898326	1.09018	0.303912	3.91067
375	genus.Methanobrevibacter.id.123	PAH	MR Egger	6	0.0591664	0.486398	0.909049	1.06095	0.408945	2.75249
376	family.Prevotellaceae.id.960	PAH	MR Egger	16	-0.0619732	0.545749	0.911202	0.939908	0.322504	2.73928
377	class.Verrucomicrobiae.id.4029	PAH	MR Egger	11	0.0665375	0.604002	0.914699	1.0688	0.32716	3.49168
378	order.Verrucomicrobiales.id.4030	PAH	MR Egger	11	0.0665375	0.604002	0.914699	1.0688	0.32716	3.49168
379	genus.Ruminococcus2.id.11374	PAH	MR Egger	15	-0.0582853	0.540005	0.915696	0.943381	0.32736	2.71862
380	family.Verrucomicrobiaceae.id.4036	PAH	MR Egger	11	0.0656889	0.604056	0.91579	1.06789	0.326848	3.48908
381	genus.Akkermansia.id.4037	PAH	MR Egger	11	0.0594451	0.603343	0.923674	1.06125	0.325267	3.46252
382	genus.Coprococcus3.id.11303	PAH	MR Egger	9	0.0785865	0.857486	0.929546	1.08176	0.201476	5.80813
383	family.Lachnospiraceae.id.1987	PAH	MR Egger	17	-0.037169	0.424572	0.931397	0.963513	0.419232	2.21442
384	genus.Butyrivibrio.id.1993	PAH	MR Egger	15	0.0328289	0.377345	0.931998	1.03337	0.493236	2.16501
385	family.Lactobacillaceae.id.1836	PAH	MR Egger	9	-0.0328081	0.384438	0.93438	0.967724	0.455524	2.05585
386	genus.Erysipelatoclostridium.id.11381	PAH	MR Egger	15	-0.0290452	0.533913	0.957443	0.971373	0.341122	2.76606
387	family.Porphyromonadaceae.id.943	PAH	MR Egger	9	0.0526796	1.01074	0.959889	1.05409	0.145385	7.64251
388	genus.Intestinibacter.id.11345	PAH	MR Egger	15	0.0224494	0.506889	0.965348	1.0227	0.378684	2.76199
389	genus.Ruminococcusgauvreauiigroup.id.11342	PAH	MR Egger	12	-0.0186638	0.778759	0.981351	0.981509	0.213305	4.51635
390	genus.Eggerthella.id.819	PAH	MR Egger	11	0.00414853	0.575141	0.994402	1.00416	0.325261	3.10007
391	genus.Romboutsia.id.11347	PAH	MR Egger	13	0.00120316	0.469835	0.998003	1.0012	0.398649	2.51452
392	genus.Anaerofilum.id.2053	PAH	MR Egger	11	0.000765592	0.586409	0.998987	1.00077	0.317082	3.15859
393	genus.Sutterella.id.2896	PAH	Simple mode	12	-0.969073	0.48174	0.0694086	0.379435	0.147595	0.975444
394	genus.Tyzzerella3.id.11335	PAH	Simple mode	13	-0.417973	0.245353	0.114198	0.65838	0.407031	1.06494
395	genus.RuminococcaceaeUCG002.id.11360	PAH	Simple mode	22	0.583333	0.362654	0.122655	1.792	0.88032	3.64784
396	genus.LachnospiraceaeUCG004.id.11324	PAH	Simple mode	12	0.738833	0.448782	0.127943	2.09349	0.868681	5.04524
397	phylum.Firmicutes.id.1672	PAH	Simple mode	16	-0.647838	0.410728	0.135581	0.523175	0.233899	1.17022
398	genus.RuminococcaceaeUCG003.id.11361	PAH	Simple mode	12	-0.598254	0.396546	0.159559	0.549771	0.252717	1.19599
399	genus.Fusicatenibacter.id.11305	PAH	Simple mode	18	0.599052	0.407899	0.160195	1.82039	0.818378	4.04926
400	genus.Eubacteriumfissicatenagroup.id.14373	PAH	Simple mode	9	0.352461	0.231721	0.166737	1.42256	0.90329	2.24035
401	family.Erysipelotrichaceae.id.2149	PAH	Simple mode	13	-0.771585	0.527054	0.168904	0.46228	0.164539	1.2988
402	order.Erysipelotrichales.id.2148	PAH	Simple mode	13	-0.771585	0.528584	0.170045	0.46228	0.164046	1.3027
403	genus.Victivallis.id.2256	PAH	Simple mode	10	0.376257	0.253677	0.172168	1.45682	0.886077	2.39519
404	class.Erysipelotrichia.id.2147	PAH	Simple mode	13	-0.771585	0.546163	0.183141	0.46228	0.15849	1.34837
405	genus.Catenibacterium.id.2153	PAH	Simple mode	5	-0.446274	0.281165	0.187651	0.640009	0.368853	1.1105
406	genus.Eubacteriumnodatumgroup.id.11297	PAH	Simple mode	11	0.284355	0.205011	0.19557	1.32891	0.889171	1.98611
407	family.Actinomycetaceae.id.421	PAH	Simple mode	5	-0.781848	0.514736	0.203401	0.45756	0.166838	1.25487
408	genus.Sellimonas.id.14369	PAH	Simple mode	9	-0.307106	0.223428	0.20655	0.735573	0.474723	1.13975
409	genus.FamilyXIIIUCG001.id.11294	PAH	Simple mode	8	0.518781	0.376931	0.211131	1.67998	0.802516	3.51685
410	genus.LachnospiraceaeNC2004group.id.11316	PAH	Simple mode	9	-0.512902	0.381611	0.215803	0.598756	0.28341	1.26498
411	order.Actinomycetales.id.420	PAH	Simple mode	5	-0.784417	0.563352	0.23621	0.456386	0.151286	1.37679
412	genus.Clostridiuminnocuumgroup.id.14397	PAH	Simple mode	9	0.351452	0.275304	0.237553	1.42113	0.828495	2.43768
413	genus.Dorea.id.1997	PAH	Simple mode	10	0.529561	0.419954	0.239016	1.69819	0.745613	3.86774
414	genus.Methanobrevibacter.id.123	PAH	Simple mode	6	-0.317179	0.254763	0.268301	0.728201	0.44197	1.1998
415	phylum.Lentisphaerae.id.2238	PAH	Simple mode	9	0.363983	0.310039	0.274161	1.43905	0.783727	2.64233
416	order.Bacteroidales.id.913	PAH	Simple mode	14	0.427159	0.383643	0.28569	1.5329	0.722684	3.25145
417	family.Bifidobacteriaceae.id.433	PAH	Simple mode	12	-0.438016	0.3959	0.292171	0.645315	0.297013	1.40207
418	genus.LachnospiraceaeUCG010.id.11330	PAH	Simple mode	10	0.491537	0.43974	0.292605	1.63483	0.69049	3.87067
419	order.Bifidobacteriales.id.432	PAH	Simple mode	12	-0.438016	0.396463	0.292822	0.645315	0.296685	1.40362
420	genus.Actinomyces.id.423	PAH	Simple mode	7	-0.465113	0.404565	0.294037	0.628064	0.284205	1.38796
421	genus.Erysipelatoclostridium.id.11381	PAH	Simple mode	15	-0.373337	0.345682	0.298396	0.688433	0.349632	1.35554
422	genus.Ruminococcus2.id.11374	PAH	Simple mode	15	-0.363967	0.3409	0.303736	0.694914	0.356247	1.35553
423	genus.Coprococcus1.id.11301	PAH	Simple mode	12	0.43468	0.405186	0.306336	1.54447	0.698036	3.41728
424	genus.Roseburia.id.2012	PAH	Simple mode	14	0.420217	0.394867	0.306606	1.52229	0.70207	3.30077
425	genus.RuminococcaceaeUCG009.id.11366	PAH	Simple mode	12	0.334568	0.31213	0.306724	1.39734	0.757898	2.57627
426	class.Bacteroidia.id.912	PAH	Simple mode	14	0.427159	0.404043	0.309667	1.5329	0.694359	3.38409
427	genus.Escherichia.Shigella.id.3504	PAH	Simple mode	10	0.451314	0.424869	0.315796	1.57037	0.682885	3.61126
428	genus.Romboutsia.id.11347	PAH	Simple mode	13	-0.421056	0.403416	0.317182	0.656353	0.297675	1.44721
429	genus.Slackia.id.825	PAH	Simple mode	6	0.355132	0.329956	0.330961	1.42637	0.747081	2.7233
430	family.ClostridialesvadinBB60group.id.11286	PAH	Simple mode	15	-0.368858	0.369767	0.335431	0.691523	0.335008	1.42744
431	family.Rikenellaceae.id.967	PAH	Simple mode	19	0.463197	0.468525	0.335949	1.58915	0.634377	3.98089
432	family.Christensenellaceae.id.1866	PAH	Simple mode	11	0.427793	0.426531	0.339532	1.53387	0.664841	3.53882
433	genus.Intestinibacter.id.11345	PAH	Simple mode	15	-0.326798	0.355758	0.373862	0.72123	0.359126	1.44844
434	family.Peptococcaceae.id.2024	PAH	Simple mode	9	-0.312293	0.332139	0.374609	0.731767	0.381637	1.40312
435	family.Victivallaceae.id.2255	PAH	Simple mode	12	0.21949	0.238828	0.377791	1.24544	0.779882	1.98892
436	genus.Paraprevotella.id.962	PAH	Simple mode	13	-0.275205	0.303173	0.381879	0.759416	0.419193	1.37577
437	phylum.Bacteroidetes.id.905	PAH	Simple mode	12	0.347755	0.382102	0.382275	1.41588	0.669539	2.99419
438	genus.Terrisporobacter.id.11348	PAH	Simple mode	5	0.305562	0.312406	0.38341	1.35739	0.735832	2.50397
439	genus.LachnospiraceaeND3007group.id.11317	PAH	Simple mode	3	0.833057	0.763632	0.389215	2.30034	0.514962	10.2756
440	genus.Eubacteriumeligensgroup.id.14372	PAH	Simple mode	7	-0.424005	0.460038	0.392251	0.654421	0.265622	1.61231
441	genus.Enterorhabdus.id.820	PAH	Simple mode	7	-0.306894	0.339931	0.401414	0.735728	0.377888	1.43243
442	genus.Ruminococcus1.id.11373	PAH	Simple mode	10	0.379001	0.431168	0.402254	1.46082	0.627452	3.40107
443	family.Peptostreptococcaceae.id.2042	PAH	Simple mode	14	0.294075	0.346236	0.411055	1.34188	0.680759	2.64507
444	class.Lentisphaeria.id.2250	PAH	Simple mode	8	0.282308	0.324423	0.413042	1.32619	0.702183	2.50472
445	genus.Ruminiclostridium9.id.11357	PAH	Simple mode	9	0.433731	0.507511	0.417616	1.543	0.570643	4.17224
446	order.Victivallales.id.2254	PAH	Simple mode	8	0.282308	0.332578	0.424041	1.32619	0.691048	2.54508
447	genus.Holdemania.id.2157	PAH	Simple mode	15	0.31099	0.382104	0.429335	1.36478	0.645369	2.88612
448	genus.Coprococcus2.id.11302	PAH	Simple mode	8	0.443811	0.555317	0.450435	1.55864	0.524867	4.6285
449	genus.Ruminiclostridium6.id.11356	PAH	Simple mode	16	0.260042	0.336218	0.451283	1.29698	0.671028	2.50685
450	genus.Oscillospira.id.2064	PAH	Simple mode	8	-0.242977	0.310495	0.459542	0.784289	0.426754	1.44137
451	genus.Parasutterella.id.2892	PAH	Simple mode	15	-0.261027	0.345095	0.461954	0.77026	0.391639	1.51492
452	phylum.Euryarchaeota.id.55	PAH	Simple mode	12	-0.159951	0.211347	0.465061	0.852186	0.563161	1.28954
453	family.Rhodospirillaceae.id.2717	PAH	Simple mode	15	0.242762	0.341475	0.488809	1.27477	0.652771	2.48943
454	genus.Flavonifractor.id.2059	PAH	Simple mode	5	0.343336	0.453196	0.490876	1.40964	0.579884	3.42671
455	genus.RuminococcaceaeUCG005.id.11363	PAH	Simple mode	14	0.276653	0.393803	0.494745	1.31871	0.609448	2.85339
456	genus.Lachnospira.id.2004	PAH	Simple mode	6	0.467117	0.660361	0.510936	1.59539	0.437276	5.82072
457	genus.Howardella.id.2000	PAH	Simple mode	10	0.155962	0.239771	0.531645	1.16878	0.730527	1.86995
458	class.Melainabacteria.id.1589	PAH	Simple mode	10	0.161545	0.248534	0.531936	1.17533	0.722108	1.913
459	family.Alcaligenaceae.id.2875	PAH	Simple mode	12	-0.270834	0.424641	0.536658	0.762743	0.331831	1.75323
460	genus.Subdoligranulum.id.2070	PAH	Simple mode	11	-0.329781	0.537948	0.553539	0.719081	0.250534	2.0639
461	genus.Eggerthella.id.819	PAH	Simple mode	11	-0.175565	0.29004	0.558456	0.838982	0.475189	1.48129
462	order.Coriobacteriales.id.810	PAH	Simple mode	14	-0.318623	0.540064	0.565323	0.727149	0.252297	2.09573
463	genus.ErysipelotrichaceaeUCG003.id.11384	PAH	Simple mode	16	0.212761	0.363981	0.567546	1.23709	0.606142	2.52481
464	class.Coriobacteriia.id.809	PAH	Simple mode	14	-0.318623	0.554553	0.575398	0.727149	0.245233	2.1561
465	genus.RuminococcaceaeUCG004.id.11362	PAH	Simple mode	11	-0.228559	0.396639	0.577192	0.79568	0.365689	1.73127
466	genus.RuminococcaceaeNK4A214group.id.11358	PAH	Simple mode	13	0.278193	0.489629	0.580395	1.32074	0.505868	3.44825
467	family.Coriobacteriaceae.id.811	PAH	Simple mode	14	-0.318623	0.566858	0.583619	0.727149	0.239389	2.20873
468	class.Mollicutes.id.3920	PAH	Simple mode	12	0.192002	0.342985	0.586835	1.21167	0.61863	2.37323
469	genus.Alistipes.id.968	PAH	Simple mode	14	-0.311711	0.564252	0.590025	0.732193	0.242284	2.21272
470	phylum.Tenericutes.id.3919	PAH	Simple mode	12	0.192002	0.345975	0.590028	1.21167	0.615015	2.38718
471	genus.RuminococcaceaeUCG014.id.11371	PAH	Simple mode	11	-0.260897	0.473036	0.593375	0.77036	0.304816	1.94693
472	order.Clostridiales.id.1863	PAH	Simple mode	13	-0.290565	0.53137	0.594524	0.747841	0.263936	2.11895
473	genus.RuminococcaceaeUCG013.id.11370	PAH	Simple mode	12	0.303641	0.558014	0.597199	1.35478	0.453814	4.04446
474	family.Pasteurellaceae.id.3689	PAH	Simple mode	14	-0.164294	0.303761	0.597745	0.848492	0.467823	1.53891
475	genus.Oscillibacter.id.2063	PAH	Simple mode	14	0.155341	0.293556	0.605606	1.16806	0.657028	2.07656
476	genus.Bacteroides.id.918	PAH	Simple mode	9	-0.245965	0.462116	0.609008	0.781949	0.316095	1.93437
477	order.Pasteurellales.id.3688	PAH	Simple mode	14	-0.164294	0.314898	0.610627	0.848492	0.457722	1.57287
478	family.Streptococcaceae.id.1850	PAH	Simple mode	14	0.20781	0.401135	0.613123	1.23098	0.560787	2.70211
479	family.Bacteroidaceae.id.917	PAH	Simple mode	9	-0.245965	0.468451	0.613777	0.781949	0.312195	1.95854
480	genus.Olsenella.id.822	PAH	Simple mode	11	0.121513	0.233959	0.614799	1.1292	0.713875	1.78617
481	genus.LachnospiraceaeUCG001.id.11321	PAH	Simple mode	13	-0.173044	0.33953	0.619535	0.841101	0.432348	1.6363
482	genus.RuminococcaceaeUCG010.id.11367	PAH	Simple mode	6	-0.248006	0.47214	0.62184	0.780355	0.309313	1.96873
483	genus.Oxalobacter.id.2978	PAH	Simple mode	11	-0.135127	0.267052	0.623829	0.873605	0.517602	1.47447
484	genus.Eisenbergiella.id.11304	PAH	Simple mode	11	0.147831	0.292374	0.62408	1.15932	0.653624	2.05625
485	genus.Lactococcus.id.1851	PAH	Simple mode	9	0.11912	0.235166	0.626142	1.12651	0.710487	1.78612
486	genus.Bifidobacterium.id.436	PAH	Simple mode	13	-0.161788	0.325372	0.628006	0.850622	0.449546	1.60953
487	order.MollicutesRF9.id.11579	PAH	Simple mode	13	0.181266	0.365962	0.629325	1.19873	0.585073	2.45604
488	genus.RuminococcaceaeUCG011.id.11368	PAH	Simple mode	8	-0.118034	0.242916	0.641875	0.888666	0.552032	1.43058
489	genus.Clostridiumsensustricto1.id.1873	PAH	Simple mode	7	0.273718	0.562546	0.643825	1.31484	0.436542	3.96025
490	family.Ruminococcaceae.id.2050	PAH	Simple mode	10	-0.280504	0.586451	0.643836	0.755403	0.239322	2.38438
491	genus.Butyrivibrio.id.1993	PAH	Simple mode	15	0.0890154	0.196324	0.657201	1.0931	0.743952	1.6061
492	genus.Coprococcus3.id.11303	PAH	Simple mode	9	-0.220888	0.479936	0.657592	0.801806	0.312997	2.05399
493	genus.Barnesiella.id.944	PAH	Simple mode	14	0.163711	0.367777	0.663543	1.17787	0.572849	2.42191
494	genus.Haemophilus.id.3698	PAH	Simple mode	9	0.134041	0.299604	0.666458	1.14344	0.635601	2.05703
495	family.BacteroidalesS24.7group.id.11173	PAH	Simple mode	9	-0.126127	0.290017	0.675131	0.881503	0.499293	1.55629
496	order.Burkholderiales.id.2874	PAH	Simple mode	11	-0.194537	0.468785	0.686919	0.823216	0.328455	2.06325
497	genus.Eubacteriumrectalegroup.id.14374	PAH	Simple mode	8	0.248052	0.598967	0.691172	1.28153	0.396166	4.14551
498	genus.Streptococcus.id.1853	PAH	Simple mode	15	0.158933	0.395489	0.693852	1.17226	0.539978	2.5449
499	genus.Ruminococcustorquesgroup.id.14377	PAH	Simple mode	9	-0.191087	0.47524	0.69815	0.826061	0.325446	2.09674
500	phylum.Actinobacteria.id.400	PAH	Simple mode	15	0.198535	0.505232	0.700269	1.21961	0.453065	3.2831
501	family.FamilyXI.id.1936	PAH	Simple mode	8	-0.100463	0.250584	0.700437	0.904419	0.553437	1.47799
502	family.Lactobacillaceae.id.1836	PAH	Simple mode	9	0.113733	0.287135	0.702388	1.12045	0.638233	1.96702
503	genus.Collinsella.id.815	PAH	Simple mode	9	-0.176283	0.447456	0.703897	0.83838	0.348786	2.01522
504	family.FamilyXIII.id.1957	PAH	Simple mode	10	-0.243219	0.623508	0.705548	0.7841	0.23101	2.66141
505	phylum.Cyanobacteria.id.1500	PAH	Simple mode	8	0.125221	0.319438	0.706716	1.1334	0.605999	2.11979
506	family.Prevotellaceae.id.960	PAH	Simple mode	16	-0.147446	0.384734	0.706918	0.862909	0.405951	1.83424
507	genus.Butyricicoccus.id.2055	PAH	Simple mode	8	0.138286	0.358768	0.711351	1.1483	0.568418	2.31978
508	genus.Dialister.id.2183	PAH	Simple mode	11	0.160429	0.424371	0.713302	1.17401	0.511024	2.69715
509	genus.Holdemanella.id.11393	PAH	Simple mode	11	0.101589	0.274011	0.718559	1.10693	0.646958	1.89392
510	order.Bacillales.id.1674	PAH	Simple mode	9	-0.0660857	0.179078	0.721678	0.936051	0.65897	1.32964
511	family.Clostridiaceae1.id.1869	PAH	Simple mode	10	0.18834	0.518619	0.724871	1.20724	0.436856	3.3362
512	genus.Veillonella.id.2198	PAH	Simple mode	8	0.157759	0.432096	0.725818	1.17088	0.502002	2.731
513	genus.Lactobacillus.id.1837	PAH	Simple mode	10	0.10687	0.301898	0.731495	1.11279	0.615789	2.01092
514	class.Betaproteobacteria.id.2867	PAH	Simple mode	12	-0.17615	0.51314	0.73786	0.838492	0.306694	2.29241
515	genus.Coprobacter.id.949	PAH	Simple mode	11	-0.109349	0.319976	0.739619	0.896418	0.478786	1.67834
516	genus.Blautia.id.1992	PAH	Simple mode	13	-0.127623	0.399582	0.754921	0.880185	0.4022	1.92622
517	genus.Eubacteriumxylanophilumgroup.id.14375	PAH	Simple mode	9	-0.144129	0.452101	0.758044	0.865776	0.356919	2.10011
518	class.Clostridia.id.1859	PAH	Simple mode	12	-0.15789	0.514148	0.764509	0.853943	0.311729	2.33927
519	order.NB1n.id.3953	PAH	Simple mode	13	0.0812323	0.268746	0.767626	1.08462	0.640498	1.83671
520	family.Methanobacteriaceae.id.121	PAH	Simple mode	10	0.0658121	0.217935	0.769529	1.06803	0.696742	1.63716
521	genus.Eubacteriumcoprostanoligenesgroup.id.11375	PAH	Simple mode	13	0.12507	0.424047	0.773078	1.13323	0.493584	2.60179
522	class.Bacilli.id.1673	PAH	Simple mode	18	-0.130344	0.444965	0.77312	0.877793	0.36697	2.09968
523	family.Enterobacteriaceae.id.3469	PAH	Simple mode	7	-0.12812	0.428039	0.774794	0.879748	0.380193	2.03569
524	class.Methanobacteria.id.119	PAH	Simple mode	10	0.0658121	0.225509	0.777026	1.06803	0.686475	1.66165
525	order.Methanobacteriales.id.120	PAH	Simple mode	10	0.0658121	0.230939	0.782112	1.06803	0.679207	1.67943
526	genus.Adlercreutzia.id.812	PAH	Simple mode	8	-0.109801	0.387161	0.784917	0.896012	0.419523	1.91369
527	order.Enterobacteriales.id.3468	PAH	Simple mode	7	-0.12812	0.450182	0.78552	0.879748	0.364046	2.12599
528	genus.Intestinimonas.id.2062	PAH	Simple mode	17	0.0865418	0.316332	0.787908	1.0904	0.586567	2.02699
529	genus.LachnospiraceaeUCG008.id.11328	PAH	Simple mode	11	0.0817975	0.301986	0.792003	1.08524	0.600439	1.96146
530	genus.Allisonella.id.2174	PAH	Simple mode	8	0.0569767	0.209928	0.793905	1.05863	0.701536	1.59749
531	genus.Eubacteriumbrachygroup.id.11296	PAH	Simple mode	10	0.0618188	0.23616	0.799394	1.06377	0.669613	1.68994
532	phylum.Proteobacteria.id.2375	PAH	Simple mode	12	-0.147807	0.586563	0.805697	0.862598	0.273222	2.72334
533	genus.LachnospiraceaeFCS020group.id.11314	PAH	Simple mode	12	-0.0784463	0.325741	0.814121	0.924552	0.488265	1.75068
534	order.Gastranaerophilales.id.1591	PAH	Simple mode	9	-0.0561968	0.237348	0.818785	0.945353	0.593689	1.50532
535	class.Actinobacteria.id.419	PAH	Simple mode	15	0.0928057	0.403467	0.821403	1.09725	0.497585	2.4196
536	genus.Butyricimonas.id.945	PAH	Simple mode	13	-0.093906	0.407496	0.821627	0.910368	0.40959	2.02341
537	genus.Prevotella9.id.11183	PAH	Simple mode	15	0.0848162	0.371516	0.822716	1.08852	0.525527	2.25463
538	genus.Anaerofilum.id.2053	PAH	Simple mode	11	0.0596934	0.270661	0.829883	1.06151	0.624501	1.80433
539	genus.Prevotella7.id.11182	PAH	Simple mode	11	0.0407325	0.209592	0.8498	1.04157	0.690687	1.57072
540	genus.ChristensenellaceaeR.7group.id.11283	PAH	Simple mode	10	-0.0917144	0.471393	0.850058	0.912366	0.362169	2.2984
541	genus.Ruminococcusgnavusgroup.id.14376	PAH	Simple mode	12	-0.0471367	0.258357	0.85855	0.953957	0.574925	1.58288
542	genus.DefluviitaleaceaeUCG011.id.11287	PAH	Simple mode	9	0.0533083	0.299451	0.863132	1.05475	0.586481	1.89692
543	genus.Bilophila.id.3170	PAH	Simple mode	13	-0.0668121	0.383934	0.864751	0.935371	0.44073	1.98516
544	class.Deltaproteobacteria.id.3087	PAH	Simple mode	13	0.0675239	0.388931	0.865063	1.06986	0.499184	2.29293
545	genus.Faecalibacterium.id.2057	PAH	Simple mode	10	0.0729951	0.430669	0.869158	1.07573	0.462496	2.50204
546	order.Rhodospirillales.id.2667	PAH	Simple mode	14	0.0607186	0.371738	0.872765	1.0626	0.51279	2.20191
547	genus.Anaerostipes.id.1991	PAH	Simple mode	13	0.061449	0.400391	0.880576	1.06338	0.48514	2.33081
548	genus.Ruminococcusgauvreauiigroup.id.11342	PAH	Simple mode	12	-0.0599772	0.3911	0.880895	0.941786	0.437563	2.02705
549	genus.Gordonibacter.id.821	PAH	Simple mode	12	0.0286982	0.206135	0.891792	1.02911	0.687065	1.54145
550	family.Oxalobacteraceae.id.2966	PAH	Simple mode	14	0.0326721	0.249796	0.89794	1.03321	0.633226	1.68586
551	genus.Marvinbryantia.id.2005	PAH	Simple mode	10	-0.0594528	0.47264	0.902664	0.94228	0.37313	2.37957
552	genus.Desulfovibrio.id.3173	PAH	Simple mode	10	-0.0399322	0.342837	0.909833	0.960855	0.490715	1.88142
553	genus.Hungatella.id.11306	PAH	Simple mode	5	0.0302789	0.256783	0.911818	1.03074	0.62312	1.70501
554	genus.Odoribacter.id.952	PAH	Simple mode	7	-0.0597834	0.523435	0.912794	0.941969	0.33766	2.6278
555	family.Lachnospiraceae.id.1987	PAH	Simple mode	17	0.0441069	0.41676	0.91703	1.04509	0.461745	2.36542
556	phylum.Verrucomicrobia.id.3982	PAH	Simple mode	12	0.0338535	0.322146	0.918198	1.03443	0.550157	1.94499
557	genus.Turicibacter.id.2162	PAH	Simple mode	10	0.0389529	0.37212	0.918927	1.03972	0.501374	2.15612
558	genus.RikenellaceaeRC9gutgroup.id.11191	PAH	Simple mode	11	-0.0192077	0.186322	0.919931	0.980976	0.68086	1.41338
559	order.Desulfovibrionales.id.3156	PAH	Simple mode	12	0.0449743	0.447028	0.921673	1.046	0.435526	2.51218
560	order.Lactobacillales.id.1800	PAH	Simple mode	15	-0.0420091	0.430151	0.923586	0.958861	0.412671	2.22796
561	genus.Senegalimassilia.id.11160	PAH	Simple mode	5	0.0321175	0.360207	0.933237	1.03264	0.509723	2.09201
562	family.Acidaminococcaceae.id.2166	PAH	Simple mode	7	0.0382351	0.450209	0.935082	1.03898	0.429912	2.51091
563	genus.Anaerotruncus.id.2054	PAH	Simple mode	13	-0.0454599	0.567509	0.937475	0.955558	0.314184	2.90623
564	genus.Eubacteriumhalliigroup.id.11338	PAH	Simple mode	16	-0.0307016	0.387585	0.937911	0.969765	0.453678	2.07293
565	genus.CandidatusSoleaferrea.id.11350	PAH	Simple mode	10	0.0239937	0.304485	0.938915	1.02428	0.563946	1.86039
566	genus.Eubacteriumruminantiumgroup.id.11340	PAH	Simple mode	18	-0.021444	0.307716	0.945255	0.978784	0.535493	1.78904
567	class.Negativicutes.id.2164	PAH	Simple mode	12	-0.0305653	0.474902	0.949837	0.969897	0.382368	2.4602
568	order.Selenomonadales.id.2165	PAH	Simple mode	12	-0.0305653	0.49472	0.951844	0.969897	0.3678	2.55764
569	genus.Akkermansia.id.4037	PAH	Simple mode	11	0.0214069	0.347375	0.952076	1.02164	0.517137	2.01831
570	family.Veillonellaceae.id.2172	PAH	Simple mode	19	-0.0201687	0.340869	0.95347	0.980033	0.502444	1.91159
571	genus.Ruminiclostridium5.id.11355	PAH	Simple mode	11	0.0263373	0.450581	0.95454	1.02669	0.424518	2.48302
572	genus.Lachnoclostridium.id.11308	PAH	Simple mode	13	-0.0265554	0.45775	0.954693	0.973794	0.397029	2.38843
573	family.Desulfovibrionaceae.id.3169	PAH	Simple mode	10	-0.0229002	0.409957	0.956674	0.97736	0.437615	2.18281
574	genus.Phascolarctobacterium.id.2168	PAH	Simple mode	10	-0.0217014	0.406517	0.958592	0.978532	0.441104	2.17075
575	family.Verrucomicrobiaceae.id.4036	PAH	Simple mode	11	0.0183202	0.365081	0.960966	1.01849	0.497959	2.08314
576	order.Verrucomicrobiales.id.4030	PAH	Simple mode	11	0.0176621	0.383259	0.964151	1.01782	0.480213	2.15728
577	genus.Peptococcus.id.2037	PAH	Simple mode	12	-0.011454	0.254288	0.96488	0.988611	0.60058	1.62735
578	class.Verrucomicrobiae.id.4029	PAH	Simple mode	11	0.0176621	0.392168	0.964964	1.01782	0.4719	2.19528
579	family.Porphyromonadaceae.id.943	PAH	Simple mode	9	0.0230993	0.51701	0.965459	1.02337	0.371488	2.81916
580	genus.Parabacteroides.id.954	PAH	Simple mode	6	0.0192905	0.443078	0.966958	1.01948	0.427781	2.42959
581	family.Defluviitaleaceae.id.1924	PAH	Simple mode	11	-0.00998848	0.3028	0.974334	0.990061	0.546907	1.7923
582	class.Alphaproteobacteria.id.2379	PAH	Simple mode	7	-0.00910873	0.364033	0.980849	0.990933	0.485482	2.02262
583	genus.FamilyXIIIAD3011group.id.11293	PAH	Simple mode	13	0.00822305	0.38706	0.983399	1.00826	0.472171	2.153
584	class.Gammaproteobacteria.id.3303	PAH	Simple mode	7	0.00838591	0.450097	0.985739	1.00842	0.417361	2.43653
585	genus.Eubacteriumoxidoreducensgroup.id.11339	PAH	Simple mode	5	0.00441194	0.272094	0.98784	1.00442	0.589258	1.71209
586	genus.Eubacteriumventriosumgroup.id.11341	PAH	Simple mode	15	-0.00671926	0.441591	0.988075	0.993303	0.418015	2.36033
587	genus.LachnospiraceaeNK4A136group.id.11319	PAH	Simple mode	15	0.00270285	0.365931	0.994211	1.00271	0.489426	2.05429
588	genus.Alloprevotella.id.961	PAH	Simple mode	6	-0.00041322	0.217083	0.998555	0.999587	0.653184	1.5297
589	genus.Eubacteriumfissicatenagroup.id.14373	PAH	Weighted median	9	0.368298	0.150768	0.0145734	1.44527	1.07551	1.94216
590	genus.LachnospiraceaeUCG004.id.11324	PAH	Weighted median	12	0.584899	0.251942	0.0202566	1.79481	1.09537	2.94087
591	genus.Sutterella.id.2896	PAH	Weighted median	12	-0.581008	0.257537	0.0240694	0.559334	0.337638	0.926597
592	genus.RuminococcaceaeUCG002.id.11360	PAH	Weighted median	22	0.437698	0.199354	0.0281217	1.54914	1.04808	2.28973
593	genus.Tyzzerella3.id.11335	PAH	Weighted median	13	-0.307311	0.143328	0.0320242	0.735422	0.555307	0.973957
594	phylum.Firmicutes.id.1672	PAH	Weighted median	16	-0.508572	0.25218	0.0437263	0.601354	0.366835	0.985802
595	family.Bifidobacteriaceae.id.433	PAH	Weighted median	12	-0.456293	0.237313	0.0545111	0.633628	0.397951	1.00888
596	genus.RuminococcaceaeUCG003.id.11361	PAH	Weighted median	12	-0.478386	0.25188	0.0575296	0.619783	0.378299	1.01542
597	order.Bifidobacteriales.id.432	PAH	Weighted median	12	-0.456293	0.245393	0.0629654	0.633628	0.391698	1.02498
598	genus.Methanobrevibacter.id.123	PAH	Weighted median	6	-0.305224	0.169989	0.072565	0.736958	0.528136	1.02835
599	genus.Erysipelatoclostridium.id.11381	PAH	Weighted median	15	-0.325371	0.184213	0.0773503	0.722259	0.50337	1.03633
600	genus.Catenibacterium.id.2153	PAH	Weighted median	5	-0.326093	0.204303	0.11046	0.721738	0.483586	1.07717
601	genus.Eubacteriumnodatumgroup.id.11297	PAH	Weighted median	11	0.212298	0.133446	0.111634	1.23652	0.951937	1.60617
602	genus.LachnospiraceaeNC2004group.id.11316	PAH	Weighted median	9	-0.316291	0.201586	0.116646	0.728848	0.490956	1.08201
603	genus.RuminococcaceaeUCG009.id.11366	PAH	Weighted median	12	0.285891	0.183537	0.11931	1.33095	0.928819	1.90718
604	genus.LachnospiraceaeND3007group.id.11317	PAH	Weighted median	3	0.830191	0.548563	0.13018	2.29376	0.782711	6.72192
605	genus.Clostridiuminnocuumgroup.id.14397	PAH	Weighted median	9	0.257988	0.174651	0.139631	1.29432	0.919131	1.82267
606	genus.Eubacteriumeligensgroup.id.14372	PAH	Weighted median	7	-0.471858	0.322589	0.143543	0.623842	0.331499	1.174
607	genus.Dorea.id.1997	PAH	Weighted median	10	0.399879	0.274435	0.145088	1.49164	0.871088	2.55428
608	genus.FamilyXIIIUCG001.id.11294	PAH	Weighted median	8	0.367923	0.254624	0.148468	1.44473	0.877094	2.37973
609	genus.Roseburia.id.2012	PAH	Weighted median	14	0.331084	0.252037	0.18897	1.39248	0.849669	2.28206
610	family.Lachnospiraceae.id.1987	PAH	Weighted median	17	-0.298205	0.228802	0.192462	0.742149	0.473948	1.16212
611	genus.Sellimonas.id.14369	PAH	Weighted median	9	-0.175204	0.134747	0.193516	0.839286	0.644482	1.09297
612	genus.Enterorhabdus.id.820	PAH	Weighted median	7	-0.294855	0.228725	0.197355	0.74464	0.475611	1.16585
613	family.ClostridialesvadinBB60group.id.11286	PAH	Weighted median	15	-0.282898	0.22064	0.199783	0.753597	0.48902	1.16132
614	genus.Victivallis.id.2256	PAH	Weighted median	10	0.184235	0.144914	0.203605	1.2023	0.905023	1.59722
615	family.Peptococcaceae.id.2024	PAH	Weighted median	9	-0.281998	0.227758	0.215661	0.754275	0.482679	1.17869
616	genus.Terrisporobacter.id.11348	PAH	Weighted median	5	0.286156	0.234409	0.22218	1.3313	0.840897	2.1077
617	genus.Romboutsia.id.11347	PAH	Weighted median	13	-0.282505	0.231643	0.222627	0.753893	0.478775	1.1871
618	genus.Ruminococcus2.id.11374	PAH	Weighted median	15	-0.272976	0.227117	0.229395	0.761111	0.487666	1.18788
619	genus.Holdemania.id.2157	PAH	Weighted median	15	0.221391	0.187325	0.237262	1.24781	0.864361	1.80137
620	genus.Fusicatenibacter.id.11305	PAH	Weighted median	18	0.253989	0.219469	0.247155	1.28916	0.838475	1.98208
621	genus.RuminococcaceaeUCG005.id.11363	PAH	Weighted median	14	0.273546	0.237185	0.248787	1.31462	0.825854	2.09264
622	genus.Slackia.id.825	PAH	Weighted median	6	0.256979	0.224821	0.253021	1.29302	0.832211	2.00898
623	genus.Haemophilus.id.3698	PAH	Weighted median	9	0.234411	0.206666	0.256688	1.26416	0.843114	1.89549
624	phylum.Tenericutes.id.3919	PAH	Weighted median	12	0.243353	0.215631	0.259082	1.27552	0.835869	1.94642
625	genus.Bifidobacterium.id.436	PAH	Weighted median	13	-0.243017	0.215618	0.259712	0.784258	0.51395	1.19673
626	genus.Intestinibacter.id.11345	PAH	Weighted median	15	-0.233052	0.208362	0.263355	0.792112	0.526533	1.19165
627	class.Mollicutes.id.3920	PAH	Weighted median	12	0.243353	0.221066	0.270976	1.27552	0.827012	1.96726
628	genus.Actinomyces.id.423	PAH	Weighted median	7	-0.251577	0.229629	0.273262	0.777574	0.495767	1.21957
629	class.Erysipelotrichia.id.2147	PAH	Weighted median	13	-0.310422	0.284377	0.275015	0.733138	0.419874	1.28012
630	family.Erysipelotrichaceae.id.2149	PAH	Weighted median	13	-0.310422	0.291555	0.287007	0.733138	0.414008	1.29826
631	genus.Oscillospira.id.2064	PAH	Weighted median	8	-0.258249	0.243922	0.28972	0.772403	0.478865	1.24588
632	order.MollicutesRF9.id.11579	PAH	Weighted median	13	0.224711	0.212288	0.28982	1.25196	0.825823	1.89799
633	family.Methanobacteriaceae.id.121	PAH	Weighted median	10	-0.131943	0.126708	0.297732	0.876391	0.683663	1.12345
634	order.Erysipelotrichales.id.2148	PAH	Weighted median	13	-0.310422	0.300298	0.301271	0.733138	0.406974	1.3207
635	genus.Paraprevotella.id.962	PAH	Weighted median	13	-0.188919	0.18514	0.307535	0.827854	0.575916	1.19
636	class.Methanobacteria.id.119	PAH	Weighted median	10	-0.131943	0.131072	0.314108	0.876391	0.67784	1.1331
637	genus.Butyrivibrio.id.1993	PAH	Weighted median	15	0.114961	0.116346	0.323105	1.12183	0.893082	1.40917
638	genus.Howardella.id.2000	PAH	Weighted median	10	0.144629	0.147658	0.327339	1.15561	0.865212	1.54348
639	genus.RuminococcaceaeUCG014.id.11371	PAH	Weighted median	11	-0.26337	0.272707	0.334163	0.768457	0.450284	1.31145
640	genus.Flavonifractor.id.2059	PAH	Weighted median	5	0.319717	0.333403	0.337583	1.37674	0.716231	2.64636
641	order.Methanobacteriales.id.120	PAH	Weighted median	10	-0.131943	0.138149	0.33954	0.876391	0.668503	1.14893
642	family.Alcaligenaceae.id.2875	PAH	Weighted median	12	-0.256322	0.275327	0.351867	0.773893	0.451147	1.32753
643	genus.Blautia.id.1992	PAH	Weighted median	13	-0.23259	0.250676	0.353485	0.792479	0.484851	1.29529
644	genus.ErysipelotrichaceaeUCG003.id.11384	PAH	Weighted median	16	0.189282	0.20436	0.354333	1.20838	0.80956	1.80368
645	class.Bacteroidia.id.912	PAH	Weighted median	14	0.240145	0.260221	0.356086	1.27143	0.763465	2.11738
646	genus.Lachnospira.id.2004	PAH	Weighted median	6	0.351789	0.383784	0.359336	1.42161	0.670033	3.01622
647	order.Bacteroidales.id.913	PAH	Weighted median	14	0.240145	0.263468	0.362045	1.27143	0.758621	2.1309
648	genus.Escherichia.Shigella.id.3504	PAH	Weighted median	10	0.239188	0.267738	0.371662	1.27022	0.751579	2.14675
649	genus.Eubacteriumhalliigroup.id.11338	PAH	Weighted median	16	-0.188556	0.211118	0.371787	0.828154	0.547525	1.25262
650	phylum.Bacteroidetes.id.905	PAH	Weighted median	12	0.236031	0.27385	0.388743	1.26621	0.740289	2.16577
651	genus.Marvinbryantia.id.2005	PAH	Weighted median	10	0.226149	0.263661	0.391044	1.25376	0.747795	2.10207
652	order.Burkholderiales.id.2874	PAH	Weighted median	11	-0.246738	0.290752	0.396092	0.781345	0.441927	1.38145
653	family.FamilyXI.id.1936	PAH	Weighted median	8	-0.122698	0.147633	0.405917	0.884531	0.662286	1.18136
654	phylum.Lentisphaerae.id.2238	PAH	Weighted median	9	0.142486	0.172065	0.407618	1.15314	0.823031	1.61564
655	family.Ruminococcaceae.id.2050	PAH	Weighted median	10	-0.237977	0.287612	0.407997	0.788221	0.448568	1.38506
656	family.Clostridiaceae1.id.1869	PAH	Weighted median	10	0.231882	0.281013	0.409277	1.26097	0.726946	2.1873
657	genus.RuminococcaceaeUCG004.id.11362	PAH	Weighted median	11	-0.181126	0.22602	0.422915	0.83433	0.53573	1.29936
658	genus.Eisenbergiella.id.11304	PAH	Weighted median	11	0.143666	0.180212	0.42533	1.1545	0.81095	1.64359
659	genus.Oxalobacter.id.2978	PAH	Weighted median	11	-0.114973	0.145354	0.428951	0.89139	0.670409	1.18521
660	order.Bacillales.id.1674	PAH	Weighted median	9	-0.106121	0.137501	0.440242	0.899316	0.686861	1.17749
661	family.Rikenellaceae.id.967	PAH	Weighted median	19	-0.171027	0.225118	0.44742	0.842799	0.542125	1.31023
662	family.Rhodospirillaceae.id.2717	PAH	Weighted median	15	0.132185	0.175011	0.45007	1.14132	0.809907	1.60835
663	family.Peptostreptococcaceae.id.2042	PAH	Weighted median	14	0.159068	0.220414	0.470492	1.17242	0.761136	1.80593
664	genus.Phascolarctobacterium.id.2168	PAH	Weighted median	10	-0.162382	0.233517	0.48682	0.850116	0.537903	1.34355
665	class.Lentisphaeria.id.2250	PAH	Weighted median	8	0.120424	0.17394	0.488729	1.12798	0.802119	1.58621
666	genus.Odoribacter.id.952	PAH	Weighted median	7	0.223189	0.332064	0.501504	1.25006	0.652035	2.39656
667	order.Victivallales.id.2254	PAH	Weighted median	8	0.120424	0.181733	0.507559	1.12798	0.78996	1.61062
668	genus.Parasutterella.id.2892	PAH	Weighted median	15	-0.127619	0.198667	0.520629	0.880188	0.596303	1.29923
669	order.Lactobacillales.id.1800	PAH	Weighted median	15	-0.161216	0.251775	0.521968	0.851109	0.5196	1.39412
670	genus.Ruminiclostridium9.id.11357	PAH	Weighted median	9	0.211194	0.333572	0.526649	1.23515	0.64236	2.37499
671	genus.Coprococcus1.id.11301	PAH	Weighted median	12	0.155721	0.252182	0.536907	1.1685	0.7128	1.91554
672	class.Bacilli.id.1673	PAH	Weighted median	18	-0.152598	0.247471	0.537479	0.858474	0.528537	1.39437
673	genus.Barnesiella.id.944	PAH	Weighted median	14	0.146992	0.239072	0.538657	1.15835	0.724996	1.85072
674	genus.ChristensenellaceaeR.7group.id.11283	PAH	Weighted median	10	-0.175212	0.288287	0.54334	0.839279	0.476992	1.47673
675	genus.Ruminococcustorquesgroup.id.14377	PAH	Weighted median	9	-0.174601	0.290716	0.548114	0.839792	0.475017	1.48469
676	genus.Clostridiumsensustricto1.id.1873	PAH	Weighted median	7	-0.172891	0.288108	0.548445	0.841229	0.478268	1.47964
677	family.Victivallaceae.id.2255	PAH	Weighted median	12	0.080264	0.135073	0.552361	1.08357	0.831537	1.412
678	class.Actinobacteria.id.419	PAH	Weighted median	15	0.140167	0.236945	0.554147	1.15047	0.723073	1.83048
679	genus.Streptococcus.id.1853	PAH	Weighted median	15	0.138404	0.234107	0.554387	1.14844	0.725826	1.81712
680	genus.RikenellaceaeRC9gutgroup.id.11191	PAH	Weighted median	11	0.0774206	0.13529	0.567147	1.0805	0.828825	1.40859
681	class.Melainabacteria.id.1589	PAH	Weighted median	10	0.0904388	0.158358	0.56793	1.09465	0.802565	1.49305
682	genus.Veillonella.id.2198	PAH	Weighted median	8	0.146083	0.257565	0.5706	1.15729	0.698553	1.91728
683	family.Christensenellaceae.id.1866	PAH	Weighted median	11	0.145548	0.259948	0.575538	1.15667	0.694927	1.92523
684	genus.Alistipes.id.968	PAH	Weighted median	14	0.153097	0.276228	0.579414	1.16544	0.678202	2.00271
685	order.Actinomycetales.id.420	PAH	Weighted median	5	-0.142936	0.2615	0.584651	0.866809	0.519195	1.44716
686	genus.Subdoligranulum.id.2070	PAH	Weighted median	11	-0.156202	0.288089	0.58768	0.855386	0.486335	1.50449
687	genus.FamilyXIIIAD3011group.id.11293	PAH	Weighted median	13	0.133014	0.24656	0.589555	1.14227	0.704517	1.85201
688	genus.Ruminiclostridium6.id.11356	PAH	Weighted median	16	0.10313	0.192834	0.592781	1.10864	0.759705	1.61783
689	family.Actinomycetaceae.id.421	PAH	Weighted median	5	-0.143007	0.26822	0.593917	0.866748	0.512365	1.46624
690	order.Rhodospirillales.id.2667	PAH	Weighted median	14	0.097142	0.191378	0.611739	1.10202	0.757328	1.60359
691	genus.Holdemanella.id.11393	PAH	Weighted median	11	0.0920708	0.183115	0.615103	1.09644	0.7658	1.56984
692	family.Streptococcaceae.id.1850	PAH	Weighted median	14	0.125521	0.249786	0.615306	1.13374	0.69485	1.84984
693	genus.Butyricicoccus.id.2055	PAH	Weighted median	8	0.130652	0.263763	0.620361	1.13957	0.679551	1.911
694	family.Prevotellaceae.id.960	PAH	Weighted median	16	-0.102783	0.208705	0.62238	0.902323	0.599389	1.35836
695	genus.Eubacteriumxylanophilumgroup.id.14375	PAH	Weighted median	9	-0.137667	0.28047	0.623536	0.871388	0.502887	1.50992
696	genus.Dialister.id.2183	PAH	Weighted median	11	0.111873	0.2313	0.628618	1.11837	0.710722	1.75984
697	genus.Olsenella.id.822	PAH	Weighted median	11	0.0676048	0.142391	0.634942	1.06994	0.809384	1.41438
698	genus.Oscillibacter.id.2063	PAH	Weighted median	14	0.0871083	0.188181	0.643438	1.09101	0.754481	1.57766
699	phylum.Actinobacteria.id.400	PAH	Weighted median	15	-0.115247	0.253527	0.649414	0.891146	0.542179	1.46472
700	genus.LachnospiraceaeUCG008.id.11328	PAH	Weighted median	11	0.0766685	0.173476	0.658523	1.07968	0.768477	1.51692
701	family.Porphyromonadaceae.id.943	PAH	Weighted median	9	0.140366	0.330091	0.670666	1.15069	0.602534	2.19755
702	genus.RuminococcaceaeUCG010.id.11367	PAH	Weighted median	6	-0.128383	0.30586	0.674672	0.879517	0.482938	1.60176
703	order.Clostridiales.id.1863	PAH	Weighted median	13	-0.120586	0.291692	0.679313	0.886401	0.500423	1.57009
704	phylum.Euryarchaeota.id.55	PAH	Weighted median	12	-0.0534785	0.129741	0.680196	0.947926	0.735084	1.2224
705	family.BacteroidalesS24.7group.id.11173	PAH	Weighted median	9	-0.0869284	0.212981	0.683163	0.916743	0.603885	1.39168
706	genus.Faecalibacterium.id.2057	PAH	Weighted median	10	0.103955	0.256145	0.684856	1.10955	0.671602	1.83308
707	phylum.Proteobacteria.id.2375	PAH	Weighted median	12	-0.124834	0.309449	0.686648	0.882643	0.481257	1.6188
708	class.Alphaproteobacteria.id.2379	PAH	Weighted median	7	-0.0995619	0.253724	0.694761	0.905234	0.550537	1.48845
709	order.Desulfovibrionales.id.3156	PAH	Weighted median	12	-0.0995112	0.254606	0.695912	0.90528	0.549614	1.4911
710	genus.RuminococcaceaeUCG011.id.11368	PAH	Weighted median	8	-0.05778	0.149123	0.698411	0.943858	0.704646	1.26428
711	genus.LachnospiraceaeFCS020group.id.11314	PAH	Weighted median	12	-0.0844937	0.219751	0.70061	0.918977	0.597377	1.41371
712	genus.Turicibacter.id.2162	PAH	Weighted median	10	-0.080436	0.217986	0.712131	0.922714	0.601885	1.41456
713	genus.Coprococcus2.id.11302	PAH	Weighted median	8	-0.113407	0.30859	0.713247	0.892788	0.487608	1.63465
714	genus.RuminococcaceaeNK4A214group.id.11358	PAH	Weighted median	13	0.0951127	0.264899	0.719555	1.09978	0.654366	1.84839
715	family.Desulfovibrionaceae.id.3169	PAH	Weighted median	10	-0.0982011	0.273678	0.71973	0.906467	0.530142	1.54993
716	genus.Eggerthella.id.819	PAH	Weighted median	11	-0.0588797	0.16537	0.721805	0.94282	0.681809	1.30375
717	genus.Allisonella.id.2174	PAH	Weighted median	8	0.049142	0.145368	0.735324	1.05037	0.789955	1.39663
718	genus.Eubacteriumcoprostanoligenesgroup.id.11375	PAH	Weighted median	13	0.0868952	0.259746	0.737972	1.09078	0.655599	1.81484
719	genus.Akkermansia.id.4037	PAH	Weighted median	11	-0.0705976	0.23156	0.760459	0.931837	0.591878	1.46706
720	family.Verrucomicrobiaceae.id.4036	PAH	Weighted median	11	-0.0691688	0.227231	0.760824	0.933169	0.597775	1.45674
721	genus.Senegalimassilia.id.11160	PAH	Weighted median	5	-0.0774006	0.255299	0.761755	0.925519	0.561139	1.52651
722	genus.Adlercreutzia.id.812	PAH	Weighted median	8	-0.0740143	0.244647	0.762245	0.928658	0.574921	1.50004
723	order.Verrucomicrobiales.id.4030	PAH	Weighted median	11	-0.0690558	0.231983	0.76595	0.933275	0.5923	1.47054
724	class.Verrucomicrobiae.id.4029	PAH	Weighted median	11	-0.0690558	0.237431	0.771169	0.933275	0.586009	1.48633
725	genus.Lactococcus.id.1851	PAH	Weighted median	9	0.0449095	0.155417	0.772611	1.04593	0.771277	1.4184
726	genus.Parabacteroides.id.954	PAH	Weighted median	6	0.0961579	0.33358	0.773148	1.10093	0.572548	2.11695
727	genus.Anaerofilum.id.2053	PAH	Weighted median	11	0.0443794	0.155103	0.77478	1.04538	0.771343	1.41677
728	genus.Alloprevotella.id.961	PAH	Weighted median	6	-0.0452824	0.158433	0.77502	0.955728	0.700605	1.30375
729	genus.LachnospiraceaeNK4A136group.id.11319	PAH	Weighted median	15	0.0610821	0.216956	0.778295	1.06299	0.694786	1.62631
730	genus.Peptococcus.id.2037	PAH	Weighted median	12	-0.0453474	0.162977	0.780825	0.955665	0.694348	1.31533
731	genus.Anaerotruncus.id.2054	PAH	Weighted median	13	0.0785914	0.286658	0.783958	1.08176	0.616771	1.89732
732	family.Lactobacillaceae.id.1836	PAH	Weighted median	9	0.0523561	0.191691	0.784755	1.05375	0.723715	1.53429
733	genus.Butyricimonas.id.945	PAH	Weighted median	13	-0.0586824	0.215432	0.785319	0.943006	0.618209	1.43845
734	genus.LachnospiraceaeUCG010.id.11330	PAH	Weighted median	10	-0.0692846	0.254671	0.785579	0.933061	0.566409	1.53706
735	genus.Prevotella9.id.11183	PAH	Weighted median	15	0.052829	0.195253	0.786724	1.05425	0.71902	1.54577
736	genus.Lactobacillus.id.1837	PAH	Weighted median	10	0.0484232	0.180978	0.789035	1.04961	0.73617	1.49652
737	genus.Anaerostipes.id.1991	PAH	Weighted median	13	0.0635768	0.246878	0.796775	1.06564	0.656847	1.72885
738	family.Veillonellaceae.id.2172	PAH	Weighted median	19	0.0493146	0.19474	0.800089	1.05055	0.717217	1.5388
739	genus.Coprobacter.id.949	PAH	Weighted median	11	-0.0459131	0.185112	0.804112	0.955125	0.664492	1.37287
740	genus.Eubacteriumrectalegroup.id.14374	PAH	Weighted median	8	0.0856134	0.348827	0.806122	1.08939	0.549862	2.15829
741	order.Enterobacteriales.id.3468	PAH	Weighted median	7	0.0700865	0.299576	0.815022	1.0726	0.596257	1.92949
742	family.Enterobacteriaceae.id.3469	PAH	Weighted median	7	0.0700865	0.304947	0.818222	1.0726	0.590014	1.94991
743	genus.LachnospiraceaeUCG001.id.11321	PAH	Weighted median	13	-0.0470365	0.207225	0.820437	0.954053	0.635592	1.43208
744	genus.Intestinimonas.id.2062	PAH	Weighted median	17	-0.0366203	0.181542	0.840137	0.964042	0.675405	1.37603
745	genus.Eubacteriumruminantiumgroup.id.11340	PAH	Weighted median	18	-0.031402	0.16141	0.845747	0.969086	0.706264	1.32971
746	genus.Hungatella.id.11306	PAH	Weighted median	5	0.0391562	0.202541	0.846704	1.03993	0.699196	1.54672
747	order.Pasteurellales.id.3688	PAH	Weighted median	14	-0.0322635	0.174194	0.85306	0.968251	0.688195	1.36228
748	genus.DefluviitaleaceaeUCG011.id.11287	PAH	Weighted median	9	0.0379314	0.205108	0.853281	1.03866	0.694835	1.55262
749	family.Pasteurellaceae.id.3689	PAH	Weighted median	14	-0.0322635	0.178355	0.85645	0.968251	0.682604	1.37343
750	family.Oxalobacteraceae.id.2966	PAH	Weighted median	14	0.0221986	0.142275	0.876013	1.02245	0.77363	1.35129
751	genus.RuminococcaceaeUCG013.id.11370	PAH	Weighted median	12	0.0462679	0.304902	0.879387	1.04735	0.576177	1.90385
752	genus.Eubacteriumventriosumgroup.id.11341	PAH	Weighted median	15	0.0332847	0.241382	0.890326	1.03384	0.64415	1.6593
753	order.Gastranaerophilales.id.1591	PAH	Weighted median	9	-0.0204353	0.165101	0.901493	0.979772	0.708906	1.35413
754	genus.Bacteroides.id.918	PAH	Weighted median	9	0.0391351	0.319262	0.90244	1.03991	0.556205	1.94427
755	class.Betaproteobacteria.id.2867	PAH	Weighted median	12	-0.0358825	0.294368	0.902981	0.964754	0.541808	1.71786
756	family.Bacteroidaceae.id.917	PAH	Weighted median	9	0.0391351	0.324431	0.903986	1.03991	0.550598	1.96407
757	family.FamilyXIII.id.1957	PAH	Weighted median	10	-0.0392136	0.332812	0.906206	0.961545	0.500812	1.84614
758	genus.Ruminococcusgnavusgroup.id.14376	PAH	Weighted median	12	-0.0194903	0.170061	0.908756	0.980698	0.702711	1.36866
759	genus.Desulfovibrio.id.3173	PAH	Weighted median	10	0.0203695	0.207117	0.921656	1.02058	0.680057	1.53161
760	genus.CandidatusSoleaferrea.id.11350	PAH	Weighted median	10	-0.0179303	0.182394	0.92169	0.98223	0.686999	1.40433
761	class.Negativicutes.id.2164	PAH	Weighted median	12	0.0261683	0.273524	0.923782	1.02651	0.600533	1.75466
762	class.Deltaproteobacteria.id.3087	PAH	Weighted median	13	0.0236719	0.248571	0.924131	1.02395	0.62906	1.66674
763	genus.Ruminococcusgauvreauiigroup.id.11342	PAH	Weighted median	12	0.0227955	0.239794	0.924265	1.02306	0.639416	1.63688
764	order.Selenomonadales.id.2165	PAH	Weighted median	12	0.0261683	0.285883	0.927068	1.02651	0.58616	1.79768
765	genus.Ruminiclostridium5.id.11355	PAH	Weighted median	11	-0.0263167	0.292734	0.928367	0.974027	0.54877	1.72882
766	genus.Prevotella7.id.11182	PAH	Weighted median	11	0.0095333	0.126529	0.93994	1.00958	0.787838	1.29373
767	family.Acidaminococcaceae.id.2166	PAH	Weighted median	7	0.0199379	0.299737	0.946965	1.02014	0.566914	1.83569
768	genus.Collinsella.id.815	PAH	Weighted median	9	0.0164756	0.284312	0.953789	1.01661	0.582297	1.77487
769	class.Clostridia.id.1859	PAH	Weighted median	12	-0.0171808	0.30106	0.954491	0.982966	0.544843	1.7734
770	phylum.Cyanobacteria.id.1500	PAH	Weighted median	8	0.0110533	0.212259	0.958469	1.01111	0.666994	1.53278
771	family.Defluviitaleaceae.id.1924	PAH	Weighted median	11	0.00921996	0.187569	0.960796	1.00926	0.698783	1.45769
772	genus.Eubacteriumoxidoreducensgroup.id.11339	PAH	Weighted median	5	0.010663	0.222207	0.961727	1.01072	0.653859	1.56235
773	order.Coriobacteriales.id.810	PAH	Weighted median	14	-0.0135345	0.288849	0.962628	0.986557	0.560078	1.73778
774	class.Coriobacteriia.id.809	PAH	Weighted median	14	-0.0135345	0.296067	0.963538	0.986557	0.55221	1.76254
775	family.Coriobacteriaceae.id.811	PAH	Weighted median	14	-0.0135345	0.30345	0.964425	0.986557	0.544277	1.78823
776	order.NB1n.id.3953	PAH	Weighted median	13	-0.00578827	0.140694	0.967184	0.994228	0.754614	1.30993
777	genus.Coprococcus3.id.11303	PAH	Weighted median	9	-0.0115164	0.302673	0.969649	0.98855	0.546208	1.78912
778	genus.Bilophila.id.3170	PAH	Weighted median	13	-0.00646101	0.241614	0.978666	0.99356	0.618768	1.59536
779	genus.Gordonibacter.id.821	PAH	Weighted median	12	0.00248626	0.11604	0.982906	1.00249	0.798554	1.25851
780	genus.Eubacteriumbrachygroup.id.11296	PAH	Weighted median	10	-0.00212416	0.13633	0.987569	0.997878	0.763891	1.30354
781	genus.Ruminococcus1.id.11373	PAH	Weighted median	10	0.00403748	0.290348	0.988905	1.00405	0.568335	1.77379
782	class.Gammaproteobacteria.id.3303	PAH	Weighted median	7	-0.0031865	0.31215	0.991855	0.996819	0.540641	1.83791
783	phylum.Verrucomicrobia.id.3982	PAH	Weighted median	12	-0.00104323	0.205136	0.995942	0.998957	0.668238	1.49335
784	genus.Lachnoclostridium.id.11308	PAH	Weighted median	13	-0.000727811	0.271057	0.997858	0.999272	0.58743	1.69986
785	genus.Sutterella.id.2896	PAH	Weighted mode	12	-0.921812	0.492583	0.0881082	0.397797	0.151484	1.04462
786	genus.Tyzzerella3.id.11335	PAH	Weighted mode	13	-0.409338	0.22728	0.0968621	0.66409	0.425365	1.03679
787	genus.RuminococcaceaeUCG002.id.11360	PAH	Weighted mode	22	0.560811	0.334144	0.1081	1.75209	0.910181	3.37277
788	phylum.Firmicutes.id.1672	PAH	Weighted mode	16	-0.584896	0.34384	0.109561	0.557164	0.283988	1.09311
789	genus.LachnospiraceaeUCG004.id.11324	PAH	Weighted mode	12	0.752146	0.442434	0.117193	2.12155	0.891344	5.04964
790	genus.RuminococcaceaeUCG003.id.11361	PAH	Weighted mode	12	-0.55748	0.33106	0.120326	0.57265	0.299286	1.0957
791	genus.Eubacteriumfissicatenagroup.id.14373	PAH	Weighted mode	9	0.345989	0.216705	0.149025	1.41339	0.924267	2.16135
792	genus.Catenibacterium.id.2153	PAH	Weighted mode	5	-0.425139	0.28545	0.21063	0.653679	0.373581	1.14378
793	genus.Eubacteriumnodatumgroup.id.11297	PAH	Weighted mode	11	0.276077	0.207895	0.213704	1.31795	0.876869	1.9809
794	genus.Victivallis.id.2256	PAH	Weighted mode	10	0.319667	0.242124	0.219337	1.37667	0.856504	2.21274
795	genus.LachnospiraceaeNC2004group.id.11316	PAH	Weighted mode	9	-0.518867	0.389996	0.220046	0.595195	0.277133	1.27829
796	family.Peptococcaceae.id.2024	PAH	Weighted mode	9	-0.360518	0.27744	0.229985	0.697315	0.404825	1.20113
797	genus.Clostridiumsensustricto1.id.1873	PAH	Weighted mode	7	-0.560233	0.423463	0.234025	0.571076	0.24902	1.30964
798	family.Christensenellaceae.id.1866	PAH	Weighted mode	11	0.501136	0.397791	0.23635	1.6506	0.756892	3.59954
799	genus.FamilyXIIIUCG001.id.11294	PAH	Weighted mode	8	0.451391	0.349816	0.237909	1.57049	0.791165	3.11749
800	genus.Clostridiuminnocuumgroup.id.14397	PAH	Weighted mode	9	0.346501	0.27399	0.241592	1.41411	0.826531	2.4194
801	family.Methanobacteriaceae.id.121	PAH	Weighted mode	10	-0.270749	0.218223	0.246084	0.762808	0.497348	1.16996
802	genus.Fusicatenibacter.id.11305	PAH	Weighted mode	18	0.490049	0.408186	0.246386	1.6324	0.733451	3.63313
803	class.Erysipelotrichia.id.2147	PAH	Weighted mode	13	-0.59196	0.500364	0.259695	0.553242	0.20749	1.47514
804	genus.Erysipelatoclostridium.id.11381	PAH	Weighted mode	15	-0.367031	0.314023	0.262	0.692788	0.374368	1.28204
805	genus.Holdemania.id.2157	PAH	Weighted mode	15	0.372568	0.321178	0.265449	1.45146	0.773413	2.72393
806	order.Methanobacteriales.id.120	PAH	Weighted mode	10	-0.270749	0.228477	0.266357	0.762808	0.487452	1.19371
807	genus.Roseburia.id.2012	PAH	Weighted mode	14	0.398396	0.344295	0.268036	1.48943	0.758493	2.92476
808	order.Erysipelotrichales.id.2148	PAH	Weighted mode	13	-0.59196	0.514536	0.272359	0.553242	0.201806	1.51669
809	class.Methanobacteria.id.119	PAH	Weighted mode	10	-0.270749	0.232465	0.274088	0.762808	0.483656	1.20308
810	genus.Methanobrevibacter.id.123	PAH	Weighted mode	6	-0.310547	0.254792	0.277272	0.733046	0.444885	1.20785
811	family.Rikenellaceae.id.967	PAH	Weighted mode	19	-0.458866	0.412528	0.280633	0.632	0.281557	1.41863
812	family.ClostridialesvadinBB60group.id.11286	PAH	Weighted mode	15	-0.350774	0.313041	0.28134	0.704143	0.381237	1.30055
813	genus.Dorea.id.1997	PAH	Weighted mode	10	0.478269	0.418708	0.282827	1.61328	0.710065	3.6654
814	order.Bifidobacteriales.id.432	PAH	Weighted mode	12	-0.392446	0.351654	0.288207	0.675403	0.339023	1.34554
815	family.Erysipelotrichaceae.id.2149	PAH	Weighted mode	13	-0.59196	0.536092	0.29115	0.553242	0.193457	1.58214
816	family.Bifidobacteriaceae.id.433	PAH	Weighted mode	12	-0.392446	0.359701	0.298579	0.675403	0.333718	1.36693
817	genus.Ruminococcus2.id.11374	PAH	Weighted mode	15	-0.335491	0.319646	0.311697	0.714987	0.382129	1.33778
818	genus.Actinomyces.id.423	PAH	Weighted mode	7	-0.459458	0.417781	0.313594	0.631626	0.278508	1.43246
819	family.Ruminococcaceae.id.2050	PAH	Weighted mode	10	-0.416784	0.392623	0.316099	0.659163	0.305341	1.42298
820	genus.Sellimonas.id.14369	PAH	Weighted mode	9	-0.227561	0.21601	0.3229	0.796474	0.521555	1.21631
821	genus.RuminococcaceaeUCG009.id.11366	PAH	Weighted mode	12	0.334568	0.325041	0.325434	1.39734	0.73896	2.6423
822	genus.Coprococcus1.id.11301	PAH	Weighted mode	12	0.340028	0.334127	0.3307	1.40499	0.72989	2.7045
823	genus.Escherichia.Shigella.id.3504	PAH	Weighted mode	10	0.413742	0.406934	0.335835	1.51247	0.681234	3.35796
824	genus.Enterorhabdus.id.820	PAH	Weighted mode	7	-0.277535	0.279475	0.359025	0.757649	0.438101	1.31027
825	genus.Terrisporobacter.id.11348	PAH	Weighted mode	5	0.29998	0.295845	0.367942	1.34983	0.755878	2.4105
826	order.Bacteroidales.id.913	PAH	Weighted mode	14	0.300211	0.325083	0.372575	1.35014	0.713943	2.55327
827	genus.Slackia.id.825	PAH	Weighted mode	6	0.325938	0.334061	0.374032	1.38533	0.719771	2.66632
828	class.Bacteroidia.id.912	PAH	Weighted mode	14	0.300211	0.331413	0.381496	1.35014	0.705141	2.58514
829	family.Victivallaceae.id.2255	PAH	Weighted mode	12	-0.196281	0.21751	0.386177	0.821781	0.536547	1.25865
830	phylum.Bacteroidetes.id.905	PAH	Weighted mode	12	0.288435	0.322025	0.389597	1.33434	0.709828	2.5083
831	genus.Paraprevotella.id.962	PAH	Weighted mode	13	-0.275205	0.31009	0.39225	0.759416	0.413548	1.39455
832	genus.Romboutsia.id.11347	PAH	Weighted mode	13	-0.280018	0.322959	0.402925	0.75577	0.401311	1.42331
833	genus.LachnospiraceaeND3007group.id.11317	PAH	Weighted mode	3	0.653165	0.628725	0.407976	1.92161	0.560383	6.58942
834	phylum.Euryarchaeota.id.55	PAH	Weighted mode	12	-0.173173	0.206207	0.418898	0.840992	0.56139	1.25985
835	genus.Intestinibacter.id.11345	PAH	Weighted mode	15	-0.287456	0.345404	0.419248	0.750169	0.381194	1.47629
836	family.Rhodospirillaceae.id.2717	PAH	Weighted mode	15	0.261555	0.324141	0.43321	1.29895	0.68814	2.45192
837	genus.LachnospiraceaeUCG010.id.11330	PAH	Weighted mode	10	-0.276878	0.347609	0.446231	0.758147	0.383586	1.49846
838	genus.Eubacteriumeligensgroup.id.14372	PAH	Weighted mode	7	-0.37707	0.463507	0.446996	0.685868	0.2765	1.70132
839	genus.ErysipelotrichaceaeUCG003.id.11384	PAH	Weighted mode	16	0.245898	0.319003	0.452778	1.27877	0.684307	2.38964
840	genus.Ruminiclostridium9.id.11357	PAH	Weighted mode	9	0.416555	0.5358	0.459267	1.51673	0.530671	4.335
841	genus.Flavonifractor.id.2059	PAH	Weighted mode	5	0.343336	0.428664	0.468038	1.40964	0.608447	3.26584
842	genus.Haemophilus.id.3698	PAH	Weighted mode	9	0.223602	0.294918	0.470084	1.25057	0.701569	2.2292
843	genus.Ruminiclostridium6.id.11356	PAH	Weighted mode	16	0.228058	0.309191	0.472142	1.25616	0.68526	2.30268
844	genus.Oscillospira.id.2064	PAH	Weighted mode	8	-0.232746	0.315745	0.485009	0.792355	0.426729	1.47125
845	genus.RuminococcaceaeUCG005.id.11363	PAH	Weighted mode	14	0.246427	0.355487	0.500376	1.27945	0.637419	2.56814
846	family.Actinomycetaceae.id.421	PAH	Weighted mode	5	0.336747	0.455663	0.500909	1.40039	0.573296	3.42071
847	order.MollicutesRF9.id.11579	PAH	Weighted mode	13	0.210872	0.306625	0.504706	1.23475	0.67698	2.25209
848	order.Actinomycetales.id.420	PAH	Weighted mode	5	0.333702	0.457024	0.505754	1.39613	0.57003	3.41941
849	class.Mollicutes.id.3920	PAH	Weighted mode	12	0.199561	0.293862	0.511112	1.22087	0.686322	2.17174
850	genus.Howardella.id.2000	PAH	Weighted mode	10	0.159947	0.234324	0.512051	1.17345	0.741316	1.85748
851	phylum.Tenericutes.id.3919	PAH	Weighted mode	12	0.199561	0.296426	0.514699	1.22087	0.682882	2.18268
852	genus.RuminococcaceaeUCG004.id.11362	PAH	Weighted mode	11	-0.242244	0.360629	0.516975	0.784864	0.387098	1.59136
853	family.Lachnospiraceae.id.1987	PAH	Weighted mode	17	-0.230119	0.348177	0.518065	0.794439	0.401501	1.57194
854	family.Prevotellaceae.id.960	PAH	Weighted mode	16	-0.245867	0.372153	0.518848	0.782026	0.377084	1.62183
855	genus.Bifidobacterium.id.436	PAH	Weighted mode	13	-0.189006	0.293972	0.532358	0.827782	0.465245	1.47282
856	order.Coriobacteriales.id.810	PAH	Weighted mode	14	-0.318623	0.501751	0.536431	0.727149	0.271972	1.94412
857	genus.Parasutterella.id.2892	PAH	Weighted mode	15	-0.198691	0.316074	0.539719	0.819803	0.441227	1.5232
858	class.Lentisphaeria.id.2250	PAH	Weighted mode	8	-0.196329	0.305803	0.541311	0.821742	0.451264	1.49637
859	order.Victivallales.id.2254	PAH	Weighted mode	8	-0.196329	0.307053	0.542913	0.821742	0.45016	1.50004
860	class.Coriobacteriia.id.809	PAH	Weighted mode	14	-0.318623	0.510498	0.543332	0.727149	0.267349	1.97774
861	genus.Butyricicoccus.id.2055	PAH	Weighted mode	8	0.166224	0.261111	0.544631	1.18084	0.707829	1.96994
862	family.Alcaligenaceae.id.2875	PAH	Weighted mode	12	-0.275751	0.44122	0.544734	0.759002	0.319645	1.80226
863	genus.Lachnospira.id.2004	PAH	Weighted mode	6	0.394893	0.609293	0.545492	1.48423	0.449634	4.89938
864	genus.RuminococcaceaeUCG014.id.11371	PAH	Weighted mode	11	-0.299449	0.48202	0.548342	0.741227	0.288169	1.90658
865	family.Coriobacteriaceae.id.811	PAH	Weighted mode	14	-0.318623	0.526637	0.555583	0.727149	0.259025	2.04129
866	genus.Prevotella9.id.11183	PAH	Weighted mode	15	0.19291	0.320644	0.557036	1.21277	0.646908	2.27361
867	genus.RuminococcaceaeNK4A214group.id.11358	PAH	Weighted mode	13	0.286494	0.475421	0.557984	1.33175	0.524488	3.3815
868	genus.Coprobacter.id.949	PAH	Weighted mode	11	-0.164425	0.27295	0.560319	0.848381	0.49688	1.44854
869	genus.Faecalibacterium.id.2057	PAH	Weighted mode	10	0.208392	0.352422	0.568862	1.2317	0.617328	2.45749
870	genus.Subdoligranulum.id.2070	PAH	Weighted mode	11	-0.278391	0.48967	0.582218	0.757	0.289921	1.97657
871	genus.Oscillibacter.id.2063	PAH	Weighted mode	14	0.162252	0.28867	0.583632	1.17616	0.667951	2.07103
872	family.Peptostreptococcaceae.id.2042	PAH	Weighted mode	14	0.162131	0.290655	0.58645	1.17601	0.665277	2.07885
873	order.Clostridiales.id.1863	PAH	Weighted mode	13	-0.290565	0.523339	0.588949	0.747841	0.268123	2.08586
874	class.Melainabacteria.id.1589	PAH	Weighted mode	10	0.120999	0.217908	0.592239	1.12862	0.736312	1.72996
875	genus.RuminococcaceaeUCG010.id.11367	PAH	Weighted mode	6	-0.272956	0.4879	0.599986	0.761126	0.292515	1.98046
876	genus.Veillonella.id.2198	PAH	Weighted mode	8	0.220071	0.404061	0.602906	1.24617	0.564459	2.75118
877	genus.Eggerthella.id.819	PAH	Weighted mode	11	-0.140539	0.275644	0.621214	0.86889	0.506211	1.49141
878	genus.Ruminococcustorquesgroup.id.14377	PAH	Weighted mode	9	-0.210218	0.411924	0.623597	0.810407	0.361466	1.81694
879	genus.Barnesiella.id.944	PAH	Weighted mode	14	0.183045	0.371033	0.630003	1.20087	0.580318	2.48499
880	genus.Eisenbergiella.id.11304	PAH	Weighted mode	11	0.147831	0.300714	0.633614	1.15932	0.643027	2.09014
881	family.Streptococcaceae.id.1850	PAH	Weighted mode	14	0.193933	0.399179	0.635174	1.21401	0.555183	2.65468
882	genus.RuminococcaceaeUCG011.id.11368	PAH	Weighted mode	8	-0.111754	0.226153	0.636326	0.894264	0.574064	1.39306
883	family.FamilyXIII.id.1957	PAH	Weighted mode	10	-0.279796	0.575083	0.638219	0.755938	0.244887	2.33349
884	genus.LachnospiraceaeUCG001.id.11321	PAH	Weighted mode	13	-0.143333	0.298876	0.640152	0.866465	0.482328	1.55654
885	genus.Bacteroides.id.918	PAH	Weighted mode	9	-0.233858	0.490027	0.64596	0.791474	0.302912	2.06803
886	genus.Olsenella.id.822	PAH	Weighted mode	11	0.11265	0.238374	0.64666	1.11924	0.70148	1.78579
887	phylum.Actinobacteria.id.400	PAH	Weighted mode	15	0.213063	0.459302	0.649861	1.23746	0.502998	3.04437
888	genus.Butyrivibrio.id.1993	PAH	Weighted mode	15	0.0890154	0.196192	0.656987	1.0931	0.744144	1.60569
889	genus.Oxalobacter.id.2978	PAH	Weighted mode	11	-0.115371	0.256772	0.662786	0.891035	0.538674	1.47389
890	order.Burkholderiales.id.2874	PAH	Weighted mode	11	-0.203817	0.462104	0.668551	0.815612	0.32971	2.0176
891	family.Bacteroidaceae.id.917	PAH	Weighted mode	9	-0.233858	0.52694	0.668942	0.791474	0.281771	2.22319
892	genus.RuminococcaceaeUCG013.id.11370	PAH	Weighted mode	12	0.239162	0.54977	0.671958	1.27018	0.432407	3.73113
893	genus.Streptococcus.id.1853	PAH	Weighted mode	15	0.158933	0.376045	0.678975	1.17226	0.560955	2.44974
894	family.FamilyXI.id.1936	PAH	Weighted mode	8	-0.0965821	0.225658	0.681509	0.907935	0.583406	1.41299
895	family.Clostridiaceae1.id.1869	PAH	Weighted mode	10	0.216875	0.51752	0.684992	1.24219	0.45047	3.42539
896	genus.Parabacteroides.id.954	PAH	Weighted mode	6	0.167804	0.396736	0.689899	1.1827	0.54346	2.57386
897	phylum.Lentisphaerae.id.2238	PAH	Weighted mode	9	-0.131514	0.319957	0.691835	0.876767	0.468307	1.64149
898	genus.Eubacteriumhalliigroup.id.11338	PAH	Weighted mode	16	-0.13785	0.355254	0.703444	0.871229	0.434244	1.74796
899	order.Pasteurellales.id.3688	PAH	Weighted mode	14	-0.109807	0.290277	0.711325	0.896007	0.507251	1.58271
900	genus.Lactobacillus.id.1837	PAH	Weighted mode	10	0.092918	0.245919	0.714307	1.09737	0.677677	1.77699
901	phylum.Cyanobacteria.id.1500	PAH	Weighted mode	8	0.121836	0.324273	0.718251	1.12957	0.598255	2.13275
902	family.Pasteurellaceae.id.3689	PAH	Weighted mode	14	-0.109807	0.299435	0.719733	0.896007	0.498227	1.61137
903	genus.Holdemanella.id.11393	PAH	Weighted mode	11	0.0899886	0.247101	0.723308	1.09416	0.674132	1.7759
904	family.BacteroidalesS24.7group.id.11173	PAH	Weighted mode	9	-0.113352	0.316741	0.729699	0.892836	0.479906	1.66107
905	class.Betaproteobacteria.id.2867	PAH	Weighted mode	12	-0.166793	0.473242	0.731163	0.846375	0.334758	2.13991
906	genus.Coprococcus3.id.11303	PAH	Weighted mode	9	-0.146305	0.413034	0.732329	0.863894	0.384485	1.94107
907	family.Lactobacillaceae.id.1836	PAH	Weighted mode	9	0.0953482	0.269295	0.73244	1.10004	0.648905	1.86482
908	class.Actinobacteria.id.419	PAH	Weighted mode	15	-0.132438	0.382307	0.734179	0.875957	0.414054	1.85314
909	class.Clostridia.id.1859	PAH	Weighted mode	12	-0.167958	0.483801	0.73502	0.845389	0.327519	2.18211
910	order.NB1n.id.3953	PAH	Weighted mode	13	0.0852891	0.248714	0.737591	1.08903	0.668854	1.77317
911	class.Bacilli.id.1673	PAH	Weighted mode	18	-0.15781	0.463655	0.737754	0.854012	0.344186	2.11902
912	genus.Alistipes.id.968	PAH	Weighted mode	14	0.186463	0.546537	0.738425	1.20498	0.412818	3.51724
913	genus.Dialister.id.2183	PAH	Weighted mode	11	0.132361	0.387141	0.739507	1.14152	0.534494	2.43795
914	genus.Allisonella.id.2174	PAH	Weighted mode	8	0.060185	0.184795	0.754182	1.06203	0.739328	1.52559
915	genus.Turicibacter.id.2162	PAH	Weighted mode	10	0.115756	0.363472	0.757392	1.12272	0.550654	2.28911
916	genus.Ruminococcus1.id.11373	PAH	Weighted mode	10	0.127836	0.42418	0.769978	1.13637	0.494822	2.60968
917	genus.Eubacteriumrectalegroup.id.14374	PAH	Weighted mode	8	0.171645	0.571518	0.772648	1.18726	0.38731	3.63941
918	genus.Coprococcus2.id.11302	PAH	Weighted mode	8	-0.160596	0.536669	0.773442	0.851636	0.297463	2.43824
919	genus.Anaerostipes.id.1991	PAH	Weighted mode	13	0.115919	0.394507	0.773906	1.12291	0.518241	2.43307
920	genus.Blautia.id.1992	PAH	Weighted mode	13	-0.0976729	0.333164	0.774402	0.906945	0.472048	1.74251
921	family.Enterobacteriaceae.id.3469	PAH	Weighted mode	7	-0.12812	0.428583	0.77507	0.879748	0.379788	2.03786
922	order.Bacillales.id.1674	PAH	Weighted mode	9	-0.0572403	0.195344	0.776962	0.944367	0.643962	1.38491
923	genus.Eubacteriumcoprostanoligenesgroup.id.11375	PAH	Weighted mode	13	0.119894	0.41396	0.777045	1.12738	0.50084	2.53769
924	genus.Butyricimonas.id.945	PAH	Weighted mode	13	-0.102872	0.357467	0.778423	0.902242	0.447756	1.81805
925	order.Enterobacteriales.id.3468	PAH	Weighted mode	7	-0.12812	0.435683	0.778614	0.879748	0.374539	2.06642
926	genus.Adlercreutzia.id.812	PAH	Weighted mode	8	-0.115868	0.414244	0.787785	0.890593	0.395428	2.00581
927	order.Rhodospirillales.id.2667	PAH	Weighted mode	14	0.0937703	0.355114	0.795876	1.09831	0.547576	2.20294
928	genus.Ruminococcusgnavusgroup.id.14376	PAH	Weighted mode	12	-0.0678387	0.258282	0.797672	0.934411	0.563228	1.55021
929	genus.Prevotella7.id.11182	PAH	Weighted mode	11	0.0465896	0.186084	0.807371	1.04769	0.727505	1.5088
930	genus.LachnospiraceaeFCS020group.id.11314	PAH	Weighted mode	12	-0.0784463	0.315393	0.808156	0.924552	0.498268	1.71553
931	genus.Eubacteriumbrachygroup.id.11296	PAH	Weighted mode	10	0.0549203	0.22409	0.81189	1.05646	0.680929	1.63908
932	genus.Collinsella.id.815	PAH	Weighted mode	9	-0.0984519	0.404099	0.813646	0.906239	0.410456	2.00087
933	genus.Eubacteriumoxidoreducensgroup.id.11339	PAH	Weighted mode	5	-0.0683994	0.274896	0.815754	0.933887	0.544876	1.60063
934	family.Desulfovibrionaceae.id.3169	PAH	Weighted mode	10	-0.0864732	0.365291	0.818171	0.91716	0.448232	1.87667
935	genus.Anaerofilum.id.2053	PAH	Weighted mode	11	0.0596934	0.260077	0.82309	1.06151	0.637591	1.76729
936	genus.Anaerotruncus.id.2054	PAH	Weighted mode	13	0.110644	0.485496	0.823562	1.117	0.43131	2.89277
937	genus.Bilophila.id.3170	PAH	Weighted mode	13	-0.078908	0.386338	0.841584	0.924125	0.433384	1.97055
938	genus.Marvinbryantia.id.2005	PAH	Weighted mode	10	-0.0958523	0.472791	0.84385	0.908598	0.359687	2.29519
939	genus.DefluviitaleaceaeUCG011.id.11287	PAH	Weighted mode	9	0.0562687	0.287208	0.849561	1.05788	0.602505	1.85743
940	genus.ChristensenellaceaeR.7group.id.11283	PAH	Weighted mode	10	-0.0917144	0.475811	0.851431	0.912366	0.359046	2.3184
941	genus.Lachnoclostridium.id.11308	PAH	Weighted mode	13	0.0804417	0.423643	0.852577	1.08377	0.472414	2.48627
942	genus.Ruminococcusgauvreauiigroup.id.11342	PAH	Weighted mode	12	-0.0780429	0.412458	0.853371	0.924925	0.412112	2.07586
943	genus.Desulfovibrio.id.3173	PAH	Weighted mode	10	0.0574657	0.322363	0.862464	1.05915	0.563061	1.99232
944	order.Desulfovibrionales.id.3156	PAH	Weighted mode	12	-0.0648844	0.367161	0.862941	0.937176	0.456339	1.92466
945	genus.LachnospiraceaeUCG008.id.11328	PAH	Weighted mode	11	0.0524386	0.300526	0.864963	1.05384	0.584737	1.89927
946	genus.Intestinimonas.id.2062	PAH	Weighted mode	17	-0.0491815	0.295219	0.869777	0.952008	0.533759	1.69799
947	genus.Gordonibacter.id.821	PAH	Weighted mode	12	0.0314944	0.190072	0.871402	1.032	0.711026	1.49786
948	genus.Hungatella.id.11306	PAH	Weighted mode	5	0.0446159	0.260003	0.872085	1.04563	0.628141	1.74059
949	order.Gastranaerophilales.id.1591	PAH	Weighted mode	9	-0.036141	0.241108	0.884558	0.964504	0.601269	1.54718
950	phylum.Verrucomicrobia.id.3982	PAH	Weighted mode	12	0.0446214	0.31924	0.891365	1.04563	0.559289	1.95489
951	family.Oxalobacteraceae.id.2966	PAH	Weighted mode	14	0.0281605	0.277569	0.920738	1.02856	0.596978	1.77215
952	genus.Odoribacter.id.952	PAH	Weighted mode	7	-0.0503992	0.512579	0.924877	0.95085	0.348173	2.59674
953	family.Verrucomicrobiaceae.id.4036	PAH	Weighted mode	11	0.0352406	0.364947	0.924981	1.03587	0.506589	2.11814
954	genus.Akkermansia.id.4037	PAH	Weighted mode	11	0.0326692	0.344429	0.926307	1.03321	0.526023	2.02942
955	class.Verrucomicrobiae.id.4029	PAH	Weighted mode	11	0.0345793	0.365379	0.926471	1.03518	0.505826	2.11853
956	genus.Ruminiclostridium5.id.11355	PAH	Weighted mode	11	0.042543	0.45914	0.928005	1.04346	0.424276	2.56628
957	order.Verrucomicrobiales.id.4030	PAH	Weighted mode	11	0.0345793	0.379967	0.929285	1.03518	0.491567	2.17998
958	genus.Senegalimassilia.id.11160	PAH	Weighted mode	5	-0.0307882	0.326995	0.929514	0.969681	0.51084	1.84066
959	family.Acidaminococcaceae.id.2166	PAH	Weighted mode	7	0.0382351	0.414644	0.929531	1.03898	0.46095	2.34184
960	order.Lactobacillales.id.1800	PAH	Weighted mode	15	-0.0420091	0.496461	0.933764	0.958861	0.362376	2.53718
961	genus.FamilyXIIIAD3011group.id.11293	PAH	Weighted mode	13	0.0278503	0.336607	0.935424	1.02824	0.531581	1.98894
962	genus.Lactococcus.id.1851	PAH	Weighted mode	9	-0.0188373	0.226779	0.935841	0.981339	0.629189	1.53058
963	class.Deltaproteobacteria.id.3087	PAH	Weighted mode	13	-0.0217992	0.364916	0.953348	0.978437	0.478531	2.00058
964	genus.RikenellaceaeRC9gutgroup.id.11191	PAH	Weighted mode	11	-0.0110992	0.193778	0.955452	0.988962	0.676445	1.44586
965	family.Defluviitaleaceae.id.1924	PAH	Weighted mode	11	0.015269	0.289543	0.958982	1.01539	0.575662	1.791
966	genus.LachnospiraceaeNK4A136group.id.11319	PAH	Weighted mode	15	-0.0171682	0.351937	0.961782	0.982978	0.493139	1.95938
967	genus.CandidatusSoleaferrea.id.11350	PAH	Weighted mode	10	0.0149926	0.314494	0.963019	1.01511	0.548035	1.88024
968	genus.Peptococcus.id.2037	PAH	Weighted mode	12	-0.011454	0.254553	0.964916	0.988611	0.600269	1.62819
969	class.Gammaproteobacteria.id.3303	PAH	Weighted mode	7	0.0174282	0.439493	0.969655	1.01758	0.429996	2.40809
970	phylum.Proteobacteria.id.2375	PAH	Weighted mode	12	-0.0202105	0.580181	0.972836	0.979992	0.314313	3.05551
971	genus.Eubacteriumruminantiumgroup.id.11340	PAH	Weighted mode	18	-0.0089186	0.296187	0.976329	0.991121	0.554635	1.77111
972	class.Alphaproteobacteria.id.2379	PAH	Weighted mode	7	-0.0118973	0.393076	0.976836	0.988173	0.457341	2.13514
973	class.Negativicutes.id.2164	PAH	Weighted mode	12	0.0122693	0.416657	0.977036	1.01234	0.447366	2.29084
974	order.Selenomonadales.id.2165	PAH	Weighted mode	12	0.0122693	0.467359	0.979526	1.01234	0.405046	2.53019
975	genus.Phascolarctobacterium.id.2168	PAH	Weighted mode	10	-0.00969208	0.406463	0.981497	0.990355	0.446481	2.19674
976	genus.Eubacteriumventriosumgroup.id.11341	PAH	Weighted mode	15	0.00895068	0.402333	0.982565	1.00899	0.458579	2.22004
977	genus.Eubacteriumxylanophilumgroup.id.14375	PAH	Weighted mode	9	0.00817894	0.467641	0.986474	1.00821	0.40317	2.52125
978	family.Porphyromonadaceae.id.943	PAH	Weighted mode	9	0.00257258	0.504345	0.996055	1.00258	0.373087	2.69417
979	genus.Alloprevotella.id.961	PAH	Weighted mode	6	-0.00041322	0.235594	0.998668	0.999587	0.62991	1.58622
980	family.Veillonellaceae.id.2172	PAH	Weighted mode	19	0.000190656	0.26111	0.999425	1.00019	0.599545	1.66857

## Sheet: Table_S3
		Table S3. Mendelian randomization analysis on the causal effect between gut microbiota and PAH
	No.	Exposure	Outcome	Method	NSP	Beta	Se	P value	OR	OR_lci95	OR_uci95
	1	family.Bifidobacteriaceae.id.433	PAH	MR Egger	12	0.168131	0.669808	0.806886	1.18309	0.318322	4.39714
	2	family.Bifidobacteriaceae.id.433	PAH	Weighted median	12	-0.456293	0.237313	0.0545111	0.633628	0.397951	1.00888
	3	family.Bifidobacteriaceae.id.433	PAH	Inverse variance weighted	12	-0.466444	0.18839	0.0132881	0.627229	0.433576	0.907374
	4	family.Bifidobacteriaceae.id.433	PAH	Simple mode	12	-0.438016	0.3959	0.292171	0.645315	0.297013	1.40207
	5	family.Bifidobacteriaceae.id.433	PAH	Weighted mode	12	-0.392446	0.359701	0.298579	0.675403	0.333718	1.36693
	6	genus.Eubacteriumeligensgroup.id.14372	PAH	MR Egger	7	-0.252387	0.998458	0.810504	0.776944	0.10977	5.49913
	7	genus.Eubacteriumeligensgroup.id.14372	PAH	Weighted median	7	-0.471858	0.322589	0.143543	0.623842	0.331499	1.174
	8	genus.Eubacteriumeligensgroup.id.14372	PAH	Inverse variance weighted	7	-0.574192	0.251708	0.0225376	0.56316	0.343854	0.922337
	9	genus.Eubacteriumeligensgroup.id.14372	PAH	Simple mode	7	-0.424005	0.460038	0.392251	0.654421	0.265622	1.61231
	10	genus.Eubacteriumeligensgroup.id.14372	PAH	Weighted mode	7	-0.37707	0.463507	0.446996	0.685868	0.2765	1.70132
	11	genus.Eubacteriumfissicatenagroup.id.14373	PAH	MR Egger	9	0.783015	0.606525	0.237706	2.18806	0.666462	7.18362
	12	genus.Eubacteriumfissicatenagroup.id.14373	PAH	Weighted median	9	0.368298	0.150768	0.0145734	1.44527	1.07551	1.94216
	13	genus.Eubacteriumfissicatenagroup.id.14373	PAH	Inverse variance weighted	9	0.386071	0.113363	0.000660165	1.47119	1.17807	1.83724
	14	genus.Eubacteriumfissicatenagroup.id.14373	PAH	Simple mode	9	0.352461	0.231721	0.166737	1.42256	0.90329	2.24035
	15	genus.Eubacteriumfissicatenagroup.id.14373	PAH	Weighted mode	9	0.345989	0.216705	0.149025	1.41339	0.924267	2.16135
	16	genus.Erysipelatoclostridium.id.11381	PAH	MR Egger	15	-0.0290452	0.533913	0.957443	0.971373	0.341122	2.76606
	17	genus.Erysipelatoclostridium.id.11381	PAH	Weighted median	15	-0.325371	0.184213	0.0773503	0.722259	0.50337	1.03633
	18	genus.Erysipelatoclostridium.id.11381	PAH	Inverse variance weighted	15	-0.278724	0.136788	0.041586	0.756749	0.578783	0.989436
	19	genus.Erysipelatoclostridium.id.11381	PAH	Simple mode	15	-0.373337	0.345682	0.298396	0.688433	0.349632	1.35554
	20	genus.Erysipelatoclostridium.id.11381	PAH	Weighted mode	15	-0.367031	0.314023	0.262	0.692788	0.374368	1.28204
	21	genus.LachnospiraceaeUCG004.id.11324	PAH	MR Egger	12	1.24997	0.687443	0.0990541	3.49023	0.907174	13.4282
	22	genus.LachnospiraceaeUCG004.id.11324	PAH	Weighted median	12	0.584899	0.251942	0.0202566	1.79481	1.09537	2.94087
	23	genus.LachnospiraceaeUCG004.id.11324	PAH	Inverse variance weighted	12	0.412705	0.186419	0.0268389	1.5109	1.04846	2.1773
	24	genus.LachnospiraceaeUCG004.id.11324	PAH	Simple mode	12	0.738833	0.448782	0.127943	2.09349	0.868681	5.04524
	25	genus.LachnospiraceaeUCG004.id.11324	PAH	Weighted mode	12	0.752146	0.442434	0.117193	2.12155	0.891344	5.04964
	26	genus.Phascolarctobacterium.id.2168	PAH	MR Egger	10	-0.73232	0.823616	0.399867	0.480792	0.0956932	2.41565
	27	genus.Phascolarctobacterium.id.2168	PAH	Weighted median	10	-0.162382	0.233517	0.48682	0.850116	0.537903	1.34355
	28	genus.Phascolarctobacterium.id.2168	PAH	Inverse variance weighted	10	-0.368797	0.178993	0.0393603	0.691565	0.486935	0.98219
	29	genus.Phascolarctobacterium.id.2168	PAH	Simple mode	10	-0.0217014	0.406517	0.958592	0.978532	0.441104	2.17075
	30	genus.Phascolarctobacterium.id.2168	PAH	Weighted mode	10	-0.00969208	0.406463	0.981497	0.990355	0.446481	2.19674
	31	genus.RuminococcaceaeUCG002.id.11360	PAH	MR Egger	22	0.447837	0.424353	0.303852	1.56492	0.681203	3.59509
	32	genus.RuminococcaceaeUCG002.id.11360	PAH	Weighted median	22	0.437698	0.199354	0.0281217	1.54914	1.04808	2.28973
	33	genus.RuminococcaceaeUCG002.id.11360	PAH	Inverse variance weighted	22	0.341686	0.154474	0.0269714	1.40732	1.03968	1.90495
	34	genus.RuminococcaceaeUCG002.id.11360	PAH	Simple mode	22	0.583333	0.362654	0.122655	1.792	0.88032	3.64784
	35	genus.RuminococcaceaeUCG002.id.11360	PAH	Weighted mode	22	0.560811	0.334144	0.1081	1.75209	0.910181	3.37277
	36	genus.Sutterella.id.2896	PAH	MR Egger	12	0.579539	0.885273	0.527466	1.78521	0.31487	10.1216
	37	genus.Sutterella.id.2896	PAH	Weighted median	12	-0.581008	0.257537	0.0240694	0.559334	0.337638	0.926597
	38	genus.Sutterella.id.2896	PAH	Inverse variance weighted	12	-0.459299	0.189914	0.0155866	0.631726	0.435382	0.916616
	39	genus.Sutterella.id.2896	PAH	Simple mode	12	-0.969073	0.48174	0.0694086	0.379435	0.147595	0.975444
	40	genus.Sutterella.id.2896	PAH	Weighted mode	12	-0.921812	0.492583	0.0881082	0.397797	0.151484	1.04462
	41	genus.Tyzzerella3.id.11335	PAH	MR Egger	13	-0.548222	0.577633	0.362964	0.577977	0.186303	1.79309
	42	genus.Tyzzerella3.id.11335	PAH	Weighted median	13	-0.307311	0.143328	0.0320242	0.735422	0.555307	0.973957
	43	genus.Tyzzerella3.id.11335	PAH	Inverse variance weighted	13	-0.263882	0.105712	0.012552	0.768064	0.624329	0.944891
	44	genus.Tyzzerella3.id.11335	PAH	Simple mode	13	-0.417973	0.245353	0.114198	0.65838	0.407031	1.06494
	45	genus.Tyzzerella3.id.11335	PAH	Weighted mode	13	-0.409338	0.22728	0.0968621	0.66409	0.425365	1.03679
	46	order.Bifidobacteriales.id.432	PAH	MR Egger	12	0.168131	0.669808	0.806886	1.18309	0.318322	4.39714
	47	order.Bifidobacteriales.id.432	PAH	Weighted median	12	-0.456293	0.245393	0.0629654	0.633628	0.391698	1.02498
	48	order.Bifidobacteriales.id.432	PAH	Inverse variance weighted	12	-0.466444	0.18839	0.0132881	0.627229	0.433576	0.907374
	49	order.Bifidobacteriales.id.432	PAH	Simple mode	12	-0.438016	0.396463	0.292822	0.645315	0.296685	1.40362
	50	order.Bifidobacteriales.id.432	PAH	Weighted mode	12	-0.392446	0.351654	0.288207	0.675403	0.339023	1.34554

## Sheet: Table_S4
	Table S4. Sensitivity analysis results of causal effective taxa on PAH
No.	Exposure	Q	MRegger_interpreter	MRegger_interpreter_pval	Steiger_pval	MRPRESSO_GLOBAL
1	family.Bifidobacteriaceae.id.433	0.775188	-0.0454176	0.346804	2.58148e-19	0.823
2	genus.Eubacteriumeligensgroup.id.14372	0.867615	-0.0263422	0.752601	4.1075e-10	0.87
3	genus.Eubacteriumfissicatenagroup.id.14373	0.833011	-0.0526192	0.526624	9.07636e-25	0.854
4	genus.Erysipelatoclostridium.id.11381	0.627422	-0.0207549	0.636585	1.38834e-28	0.649
5	genus.LachnospiraceaeUCG004.id.11324	0.633107	-0.0578306	0.234434	1.26015e-16	0.647
6	genus.Phascolarctobacterium.id.2168	0.634185	0.0328611	0.663148	2.95447e-17	0.642
7	genus.RuminococcaceaeUCG002.id.11360	0.228142	-0.00861057	0.790285	3.06493e-29	0.248
8	genus.Sutterella.id.2896	0.362426	-0.0701679	0.257676	1.04385e-15	0.411
9	genus.Tyzzerella3.id.11335	0.604732	0.0413771	0.626445	6.04883e-36	0.637
10	order.Bifidobacteriales.id.432	0.775188	-0.0454176	0.346804	2.58148e-19	0.802
